# Supplementary material for: FAM3A reshapes VSMC fate specification in abdominal aortic aneurysm by regulating KLF4 ubiquitination
Source: Nat Commun. 2023 Sep 2;14:5360. doi: 10.1038/s41467-023-41177-x (PMC10475135; doi:10.1038/s41467-023-41177-x)
Supplement: Supplementary file 4 — Source data [file 41467_2023_41177_MOESM4_ESM.zip]

Archive with 2 entries (2 files):
- 6.Source Data-1.xlsx
- 6.Source Data-2.xlsx
