# Supplementary material for: FAM3A reshapes VSMC fate specification in abdominal aortic aneurysm by regulating KLF4 ubiquitination
Source: Nat Commun. 2023 Sep 2;14:5360. doi: 10.1038/s41467-023-41177-x (PMC10475135; doi:10.1038/s41467-023-41177-x)
Supplement: Supplementary file 4 — Source data [file 41467_2023_41177_MOESM4_ESM.zip › 6.Source Data-1.xlsx]

## Sheet: Figure 1
Figure 1a						Figure 1b			Figure 1c										Figure 1b western blot: The blots inside the square frame are included in the manuscript.
	Inflamatory cell area (%)			Fibrotic area (%)			FAM3A/GAPDH			FAM3A/DAPI area
	Normal aorta	AAA patients		Normal aorta	AAA patients		Normal aorta	AAA patients		Normal aorta	AAA patients
Exp.1	12	75	Exp.1	10.8989	56.24	Exp.1	0.315994	0.30429	Exp.1	0.740988	0.484957
Exp.2	14	82	Exp.2	13.8376	45.35	Exp.2	0.354903	0.277177	Exp.2	0.827687	0.401081
Exp.3	21	67	Exp.3	13.6155	66.14	Exp.3	0.358467	0.258245	Exp.3	0.441095	0.368587
Exp.4	24	54	Exp.4	10.2836	35.66	Exp.4	0.484778	0.248004	Exp.4	0.467511	0.395331
Exp.5	21	78	Exp.5	10.7891	46.1	Exp.5	0.327289	0.25009	Exp.5	0.649718	0.399439
Exp.6	22	88	Exp.6	9.37719	51.03	Exp.6	0.306616	0.228508	Exp.6	0.699144	0.359444
Average	19	74	Average	11.467	50.0867	Average	0.358008	0.261052	Average	0.637691	0.401473
SEM	4.81664	12.0499	SEM	1.83226	10.4204	SEM	0.0654682	0.0264079	SEM	0.153819	0.0444061
	Figure 1e: Mean Blood Pressure (mmHg)
		Saline								Ang II
	Days	Exp.1	Exp.2	Exp.3	Exp.4	Exp.5	Exp.6	Average	SEM	Exp.1	Exp.2	Exp.3	Exp.4	Exp.5	Exp.6	Average	SEM
	-3	81.3333	88	81.6667	76	74.3333	85	81.0556	5.1958	81.6667	76	75.3333	76	74.3333	77.6667	76.8333	2.60555
	-1	92.6667	84	89.3333	79	85.6667	82	85.4444	4.9561	78.3333	80	80.6667	82.6667	83.6667	70.6667	79.3333	4.65236
	0	84.6667	90.6667	89.3333	83.3333	80.3333	84.3333	85.4444	3.8682	83.3333	74	92.6667	82.6667	80	90.3333	83.8333	6.83049
	1	86	88.3333	79	83	92.6667	92	86.8333	5.28625	105.333	93	90.3333	90.6667	96.6667	90.3333	94.3889	5.89318
	3	87.3333	80.3333	90.3333	83.3333	71	76	81.3889	7.17222	108	91	88	91.6667	107.667	108.667	99.1667	9.88097
	7	82.6667	86	75.3333	93.3333	93.6667	79.3333	85.0556	7.4369	104.333	106.667	100.667	98	103.333	103	102.667	3.0037
	10	90.6667	83.3333	86.6667	75	82.3333	75	82.1667	6.27074	102.333	110.667	100.333	103.667	112	107.333	106.056	4.70187
	14	84.3333	86.3333	92.3333	89.3333	85.3333	84.3333	87	3.20416	105.667	110.333	106.667	114.667	111.667	117.667	111.111	4.60275
	18	85.6667	84	81.6667	75.6667	78	93.6667	83.1111	6.36192	101	110	108.333	108.333	116	108.333	108.667	4.78888
	21	86	80.3333	86.6667	73.3333	75	81.6667	80.5	5.50051	116	110.22	113.12	120	108	120	114.557	5.00407
	24	86.6667	76	73.3333	77	79.6667	86.3333	79.8333	5.54877	115.667	112	106.333	114	99.3333	107.667	109.167	6.01019
	28	83.6667	81.6667	87	87.3333	87.6667	91.6667	86.5	3.47531	110.333	114.333	98.3333	107.667	110.667	109.333	108.444	5.41875
Figure 1e: Diameter of Aorta (mm)				Figure 1f: FAM3A area/DAPI area			Figure 1g: Diameter of Aorta (mm)			Figure 1g: Inflamatory cell area (%)
	Saline	AngII		Saline	AngII		Saline	Elastase		Saline	Elastase
Exp.1	1.01	2.47	Exp.1	1.136	0.895	Exp.1	0.78	2.13	Exp.1	5	51
Exp.2	0.98	1.86	Exp.2	1.023	0.786	Exp.2	0.89	2.1	Exp.2	7	57
Exp.3	0.95	2.17	Exp.3	1.588	0.853	Exp.3	1.02	1.78	Exp.3	8	62
Exp.4	1.14	1.76	Exp.4	3.21	1.142	Exp.4	0.97	1.98	Exp.4	4	43
Exp.5	0.95	1.98	Exp.5	2.571	0.885	Exp.5	0.99	1.67	Exp.5	11	47
Exp.6	0.96	1.78	Exp.6	1.367	0.633	Exp.6	1.05	1.98	Average	7	52
Exp.7	1.08	2.35	Exp.7	2.677	1.278	Exp.7	1.12	2.34	SEM	2.73861	7.61577
Exp.8	0.97	2.22	Exp.8	1.631	0.666	Exp.8	1.14	2.16
Average	1.005	2.07375	Exp.9	1.679	0.779	Average	0.995	2.0175
SEM	0.0694879	0.268112	Exp.10	1.378	0.698	SEM	0.118442	0.215058
			Average	1.826	0.8615
			SEM	0.73358	0.206444
	Figure 1h: FAM3A/GAPDH						Figure 1h western blot: The blots inside the square frame are included in the manuscript.
	Saline	AngII		Saline	Elastase
Exp.1	0.63115	0.387778	Exp.1	0.674493	0.301215
Exp.2	0.907723	0.497654	Exp.2	0.579379	0.365648
Exp.3	0.810774	0.576919	Exp.3	0.593695	0.341272
Exp.4	0.593678	0.374172	Exp.4	0.67146	0.326126
Exp.5	0.76977	0.299357	Exp.5	0.642734	0.337005
Exp.6	0.673195	0.482289	Exp.6	-	0.368423
Average	0.731048	0.436361	Exp.7	-	0.335074
SEM	0.119388	0.100619	Average	0.632352	0.339252
			SEM	0.0439133	0.0230702

## Sheet: Figure 2
Figure 2b																Figure 2h: Relative mRNA level				Figure 2i: Target proget protein/GAPDH			Figure 2i western blot: The blots inside the square frame are included in the manuscript.
	Inflamatory cell area (%)			MBP (mmHg)			Diameter of Aorta (mm)			Survival (1 for death; 0 for survival)						MYH11				MMP2
	Ad-sham	Ad-FAM3A		Ad-sham	Ad-FAM3A		Ad-sham	Ad-FAM3A		Days elapsed	AdV-sham	AdV-FAM3A				Saline	AdV-sham	AdV-FAM3A		AdV-sham	AdV-FAM3A
Exp.1	62	23	Exp.1	108	102	Exp.1	1.68552	1.62421			n=15 independent animals	n=15 independent animals			Exp.1	1.04284	0.273331	0.248785	Exp.1	0.72607	0.23344
Exp.2	68	31	Exp.2	103	101	Exp.2	1.81776	1.41354		5	1				Exp.2	1.28899	0.169175	0.35944	Exp.2	0.698396	0.192033
Exp.3	52	18	Exp.3	104	107	Exp.3	1.98744	1.31762		5	1				Exp.3	0.675111	0.288887	0.527846	Exp.3	0.700184	0.248059
Exp.4	47	21	Exp.4	109	102	Exp.4	1.88888	1.77486		7	1				Exp.4	1.42134	0.373184	0.483231	Exp.4	0.846261	0.241976
Exp.5	81	17	Exp.5	113	103	Exp.5	1.91498	1.61682		7	1				Exp.5	0.571711	0.252007	0.485508	Exp.5	0.862746	0.161464
Average	62	22	Exp.6	108	110	Exp.6	1.9283	1.31366		9	1				Average	1	0.271317	0.420962	Exp.6	0.819683	0.199947
SEM	13.435	5.56776	Average	107.5	104.167	Exp.7	1.71829	1.36903		14	1				SEM	0.371439	0.0733068	0.114998	Average	0.775557	0.21282
			SEM	3.61939	3.54495	Exp.8	1.92745	1.49159		28	0								SEM	0.0756729	0.0339182
						Exp.9	1.87865	1.54104		28	0					CNN1
						Exp.10	-	1.58172		28	0					Saline	AdV-sham	AdV-FAM3A		MMP9
						Exp.11	-	1.44125		28	0				Exp.1	1.25097	0.221281	0.468064		AdV-sham	AdV-FAM3A
						Exp.12	-	1.34515		28	0				Exp.2	0.857441	0.387403	0.412359	Exp.1	0.922637	0.211271
						Exp.13	-	1.56325		28	0				Exp.3	0.817484	0.553112	0.954324	Exp.2	1.00381	0.275849
						Exp.14	-	1.45724		28	0				Exp.4	0.830645	0.405608	0.38787	Exp.3	0.881344	0.267259
						Average	1.86081	1.48936		28	0				Exp.5	1.24346	0.504703	0.433457	Exp.4	0.919374	0.238288
						SEM	0.101218	0.135119		28	0				Average	1	0.414422	0.531215	Exp.5	0.898889	0.212777
										11		1			SEM	0.22615	0.127962	0.238349	Exp.6	0.90407	0.245956
										28		0							Average	0.921687	0.2419
										28		0				TAGLN			SEM	0.0429136	0.0268752
										28		0				Saline	AdV-sham	AdV-FAM3A
										28		0			Exp.1	1.26737	0.115905	0.245095		MYH11
										28		0			Exp.2	1.05596	0.125994	0.518122		AdV-sham	AdV-FAM3A
										28		0			Exp.3	0.655853	0.0909961	0.568344	Exp.1	0.567126	0.637125
										28		0			Exp.4	1.44362	0.0940826	0.664679	Exp.2	0.532745	1.16652
										28		0			Exp.5	0.577202	0.0529475	0.258076	Exp.3	0.656931	0.940417
										28		0			Average	1	0.095985	0.450863	Exp.4	0.590461	0.600557
										28		0			SEM	0.377031	0.0281873	0.18944	Exp.5	0.385821	0.850249
										28		0							Exp.6	0.351615	0.624609
										28		0				SRF			Average	0.514117	0.803246
										28		0				Saline	AdV-sham	AdV-FAM3A	SEM	0.120207	0.225203
										28		0			Exp.1	0.576234	0.173908	0.940634
										AdV-sham survival propotions					Exp.2	0.649468	0.151443	0.619356		TAGLN
										Days elapsed	Mean(%)	Mean+95%CI(%)	Mean-95%CI(%)		Exp.3	1.15214	0.143838	0.975694		AdV-sham	AdV-FAM3A
Figure 2c: Concentration of plasma cytokine (pg/mL)										0-4	100				Exp.4	1.10149	0.173061	0.682715	Exp.1	0.133891	0.492398
	IL-1β									5-6	86.667	96.489	56.392		Exp.5	1.52066	0.184361	0.428477	Exp.2	0.158093	0.432249
	Ad-sham	Ad-FAM3A								7-8	73.333	89.052	43.62		Average	1	0.165322	0.729375	Exp.3	0.121247	0.586753
Exp.1	38.9244	20.0977								9-13	66.667	84.557	37.531		SEM	0.389546	0.0169576	0.229197	Exp.4	0.106796	0.567466
Exp.2	38.5399	23.3257								14-28	60	79.652	31.759						Exp.5	0.129397	0.688212
Exp.3	46.9695	20.6584								AdV-FAM3A survival propotions						MYOCD			Exp.6	0.132179	0.406386
Exp.4	38.558	22.6855								Days elapsed	Mean(%)	Mean+95%CI(%)	Mean-95%CI(%)			Saline	AdV-sham	AdV-FAM3A	Average	0.130267	0.528911
Exp.5	40.6263	18.6149								0-10	100				Exp.1	0.855241	0.129933	0.600177	SEM	0.0168765	0.105734
Average	40.7236	21.0764								11-28	93.333	99.033	61.264		Exp.2	1.17071	0.257045	0.557107
SEM	3.59571	1.92615													Exp.3	1.08597	0.412908	1.2513		CNN1
															Exp.4	0.746027	0.332837	0.470548		AdV-sham	AdV-FAM3A
	IL-6														Exp.5	1.14205	0.424738	0.521336	Exp.1	0.851582	0.98973
	Ad-sham	Ad-FAM3A													Average	1	0.311492	0.680094	Exp.2	0.57949	0.761168
Exp.1	63.4085	34.1149													SEM	0.188527	0.121956	0.322841	Exp.3	0.450334	0.829192
Exp.2	69.9303	35.5504																	Exp.4	0.406037	0.770237
Exp.3	78.3128	28.2956														KLF4			Exp.5	0.486504	0.691378
Exp.4	74.4143	31.5677														Saline	AdV-sham	AdV-FAM3A	Exp.6	0.559879	0.810618
Exp.5	68.5442	30.8063													Exp.1	1.40239	2.24465	2.0001	Average	0.555638	0.808721
Average	70.922	32.067													Exp.2	0.675046	1.90197	1.98636	SEM	0.159009	0.100696
SEM	5.69891	2.84561													Exp.3	1.39258	2.29039	2.03682
															Exp.4	0.68088	1.6616	1.95487		CNN2
	TNFα														Exp.5	0.849107	2.04985	1.70541		AdV-sham	AdV-FAM3A
	Ad-sham	Ad-FAM3A													Average	1	2.02969	1.93671	Exp.1	0.334737	0.741283
Exp.1	20.6432	7.23445													SEM	0.369539	0.258061	0.132603	Exp.2	0.643871	0.530455
Exp.2	22.2123	7.00557																	Exp.3	0.265048	0.61174
Exp.3	22.2679	5.79198																	Exp.4	0.263817	0.661478
Exp.4	21.2935	7.41474																	Exp.5	0.201962	0.890965
Exp.5	21.3156	6.50192																	Exp.6	0.183277	0.916864
Average	21.5465	6.78973																	Average	0.315452	0.725464
SEM	0.688663	0.654473																	SEM	0.169581	0.154487
																				MYOCD
																				AdV-sham	AdV-FAM3A
																			Exp.1	0.362702	0.853827
																			Exp.2	0.359448	0.781052
																			Exp.3	0.261425	0.863944
																			Exp.4	0.183613	0.834134
																			Exp.5	0.2842	0.590476
																			Exp.6	0.193115	0.420151
																			Average	0.274084	0.723931
																			SEM	0.0776449	0.179987
																				SRF
																				AdV-sham	AdV-FAM3A
																			Exp.1	0.239213	1.2201
																			Exp.2	0.267186	0.498421
																			Exp.3	0.0992125	0.615081
																			Exp.4	0.114109	0.895603
																			Exp.5	0.0776078	0.508067
																			Exp.6	0.047427	0.720777
																			Average	0.140793	0.743009
																			SEM	0.0903463	0.276689

## Sheet: Figure 3
Figure 3b
Systolic blood presure (mmHg)
	Saline+PBS								AngII+PBS								AngII+FAM3A
Days	Exp.1	Exp.2	Exp.3	Exp.4	Exp.5	Exp.6	Average	SEM	Exp.1	Exp.2	Exp.3	Exp.4	Exp.5	Exp.6	Average	SEM	Exp.1	Exp.2	Exp.3	Exp.4	Exp.5	Exp.6	Average	SEM
-3	96	94	95	98	91	99	95.5	2.88097	105	94	98	92	91	95	95.8333	5.11534	107	100	100	93	92	98	98.3333	5.46504
-1	98	102	98	97	95	98	98	2.28035	99	98	100	102	101	96	99.3333	2.16025	95	98	102	105	101	102	100.5	3.50714
0	92	108	96	98	97	103	99	5.65685	104	102	98	98	92	101	99.1667	4.21505	97	91	102	103	101	96	98.3333	4.54606
1	102	99	103	97	96	102	99.8333	2.92689	102	103	101	104	102	109	103.5	2.88097	99	104	106	107	110	108	105.667	3.82971
3	98	97	99	102	93	94	97.1667	3.3116	128	115	108	113	123	118	117.5	7.17635	110	113	109	106	112	105	109.167	3.18852
7	104	106	92	98	107	100	101.167	5.67157	113	118	124	116	134	119	120.667	7.4744	127	126	118	129	117	113	121.667	6.50128
10	106	102	98	91	93	97	97.8333	5.56477	127	126	123	121	130	118	124.167	4.35507	129	138	132	129	131	130	131.5	3.39116
14	91	95	97	100	104	93	96.6667	4.76095	127	137	132	150	127	135	134.667	8.5479	113	148	123	130	137	134	130.833	12.0236
18	107	100	95	97	98	101	99.6667	4.17931	123	138	140	129	124	147	133.5	9.64883	131	141	146	137	132	148	139.167	7.08284
21	102	93	98	92	91	95	95.1667	4.16733	156	176	170	122	124	146	149	22.7244	134	154	164	160	144	138	149	12.182
24	108	102	100	91	85	95	96.8333	8.23205	135	146	159	132	128	147	141.167	11.583	158	162	138	143	156	151	151.333	9.24482
28	93	83	97	108	104	105	98.3333	9.33095	137	147	133	135	138	146	139.333	5.81951	141	132	123	135	152	137	136.667	9.64711
Diastolic blood presure (mmHg)
Days	Saline+PBS								AngII+PBS								AngII+FAM3A
	Exp.1	Exp.2	Exp.3	Exp.4	Exp.5	Exp.6	Average	SEM	Exp.1	Exp.2	Exp.3	Exp.4	Exp.5	Exp.6	Average	SEM	Exp.1	Exp.2	Exp.3	Exp.4	Exp.5	Exp.6	Average	SEM
-3	74	85	75	65	66	78	73.8333	7.52108	70	67	64	68	66	69	67.3333	2.16025	69	75	74	85	81	76	76.6667	5.60952
-1	90	75	85	70	81	74	79.1667	7.52108	68	71	71	73	75	58	69.3333	6.02218	76	74	75	71	73	84	75.5	4.50555
0	81	82	86	76	72	75	78.6667	5.20256	73	60	90	75	74	85	76.1667	10.4579	81	74	76	65	76	77	74.8333	5.34478
1	78	83	67	76	91	87	80.3333	8.57127	107	88	85	84	94	81	89.8333	9.49561	85	75	88	107	94	84	88.8333	10.8336
3	82	72	86	74	60	67	73.5	9.54463	113	94	93	96	115	119	105	11.8828	86	91	94	98	103	90	93.6667	6.08824
7	72	76	67	91	87	69	77	9.85901	115	116	104	104	103	110	108.667	5.85377	109	99	96	97	103	114	103	7.18331
10	83	74	81	67	77	64	74.3333	7.58068	105	118	104	110	118	117	112	6.54217	100	104	108	107	110	109	106.333	3.7238
14	81	82	90	84	76	80	82.1667	4.66548	110	127	109	112	119	124	116.833	7.62671	107	101	108	115	103	117	108.5	6.37966
18	75	76	75	65	68	90	74.8333	8.65833	105	129	130	113	127	104	118	12.1326	105	108	121	110	115	125	114	7.79744
21	78	74	81	64	67	75	73.1667	6.49359	111	112	129	134	115	122	120.5	9.48156	112	120	121	125	114	115	117.833	4.95648
24	76	63	60	70	77	82	71.3333	8.57127	136	125	110	135	115	118	123.167	10.7223	112	119	123	128	117	105	117.333	8.11583
28	79	81	82	77	70	85	79	5.17687	127	128	111	124	127	121	123	6.41872	108	114	129	112	123	120	117.667	7.76316
Mean blood presure (mmHg)
	Saline+PBS								AngII+PBS								AngII+FAM3A
Days	Exp.1	Exp.2	Exp.3	Exp.4	Exp.5	Exp.6	Average	SEM	Exp.1	Exp.2	Exp.3	Exp.4	Exp.5	Exp.6	Average	SEM	Exp.1	Exp.2	Exp.3	Exp.4	Exp.5	Exp.6	Average	SEM
-3	81.3333	88	81.6667	76	74.3333	85	81.0556	5.1958	81.6667	76	75.3333	76	74.3333	77.6667	76.8333	2.60555	81.6667	83.3333	82.6667	87.6667	84.6667	83.3333	83.8889	2.09408
-1	92.6667	84	89.3333	79	85.6667	82	85.4444	4.9561	78.3333	80	80.6667	82.6667	83.6667	70.6667	79.3333	4.65236	82.3333	82	84	82.3333	82.3333	90	83.8333	3.10376
0	84.6667	90.6667	89.3333	83.3333	80.3333	84.3333	85.4444	3.8682	83.3333	74	92.6667	82.6667	80	90.3333	83.8333	6.83049	86.3333	79.6667	84.6667	77.6667	84.3333	83.3333	82.6667	3.30656
1	86	88.3333	79	83	92.6667	92	86.8333	5.28625	105.333	93	90.3333	90.6667	96.6667	90.3333	94.3889	5.89318	89.6667	84.6667	94	107	99.3333	92	94.4444	7.82494
3	87.3333	80.3333	90.3333	83.3333	71	76	81.3889	7.17222	118	101	98	101.667	117.667	118.667	109.167	9.88096	94	98.3333	99	100.667	106	95	98.8333	4.31406
7	82.6667	86	75.3333	93.3333	93.6667	79.3333	85.0556	7.4369	114.333	116.667	110.667	108	113.333	113	112.667	3.0037	115	108	103.333	107.667	107.667	113.667	109.222	4.33931
10	90.6667	83.3333	86.6667	75	82.3333	75	82.1667	6.27074	112.333	120.667	110.333	113.667	122	117.333	116.056	4.70185	109.667	115.333	116	114.333	117	116	114.722	2.62819
14	84.3333	86.3333	92.3333	89.3333	85.3333	84.3333	87	3.20416	115.667	130.333	116.667	124.667	121.667	127.667	122.778	5.89413	109	116.667	113	120	114.333	122.667	115.944	4.93251
18	85.6667	84	81.6667	75.6667	78	93.6667	83.1111	6.36192	111	132	133.333	118.333	126	118.333	123.167	8.76546	113.667	119	129.333	119	120.667	132.667	122.389	7.15361
21	86	80.3333	86.6667	73.3333	75	81.6667	80.5	5.50051	126	133.333	142.667	130	118	130	130	8.14316	119.333	131.333	135.333	136.667	124	122.667	128.222	7.20082
24	86.6667	76	73.3333	77	79.6667	86.3333	79.8333	5.54877	135.667	132	126.333	134	119.333	127.667	129.167	6.01018	127.333	133.333	128	133	130	120.333	128.667	4.77493
28	83.6667	81.6667	87	87.3333	87.6667	91.6667	86.5	3.47531	130.333	134.333	118.333	127.667	130.667	129.333	128.444	5.41876	119	133.333	140	132.667	136.333	140.667	133.667	7.90499
Figure 3c: Diameter of aorta (mm)
	Saline										Saline+Fam3a										Saline+AngII										AngII+Fam3a
Times	Exp.1	Exp.2	Exp.3	Exp.4	Exp.5	Exp.6	Exp.7	Exp.8	Average	SEM	Exp.1	Exp.2	Exp.3	Exp.4	Exp.5	Exp.6	Exp.7	Exp.8	Average	SEM	Exp.1	Exp.2	Exp.3	Exp.4	Exp.5	Exp.6	Exp.7	Exp.8	Average	SEM	Exp.1	Exp.2	Exp.3	Exp.4	Exp.5	Exp.6	Exp.7	Exp.8	Average	SEM
1W	1.133	1.133	1.13	1.158	1.082	1.194	1.043	1.054	1.11587	0.0520314	1.12143	1.133	1.13	1.158	1.282	1.094	1.274	1.014	1.1508	0.0894396	1.19157	1.62403	1.68453	1.25169	1.2538	1.53845	1.30305	1.6674	1.43931	0.208966	1.1203	1.03516	1.20874	1.25015	1.08906	1.07655	1.168	1.154	1.13774	0.0715132
2W	1.133	1.133	1.23	1.158	1.282	1.294	1.243	1.254	1.21588	0.0654117	1.207	1.153	1.32	1.284	1.133	1.172	1.274	1.214	1.21962	0.0671649	2.289	1.389	1.856	1.674	2.132	2.274	1.98	2.355	1.99363	0.33858	1.312	1.387	1.426	1.461	1.362	1.522	1.298	1.525	1.41163	0.0874936
3W	1.251	1.173	1.202	1.202	1.135	1.203	1.192	1.203	1.19512	0.0326341	1.127	1.187	1.277	1.307	1.146	1.332	1.156	1.115	1.20588	0.0862727	2.188	2.142	2.318	2.456	1.609	1.996	1.648	1.98	2.04212	0.299422	1.524	1.644	1.296	1.678	1.369	1.646	1.243	1.437	1.47962	0.16894
4W	1.13	1.025	1.116	1.105	1.195	1.079	1.135	1.153	1.11725	0.0506042	1.04	1.152	1.066	1.213	1.166	1.25	1.213	1.045	1.14313	0.0828086	2.155	2.485	1.854	2.217	2.243	2.421	2.035	1.817	2.15338	0.242153	1.371	1.841	1.5023	1.248	1.537	1.485	1.368	1.454	1.47579	0.174387
Figure 3d					Figure 3e: Concentration of Plasma cytokine (pg/ml)
Survival (1 for death; 0 for survival)						IL-1β					IL-6					TNFα
Days elapsed	PBS	rcFAM3A				Saline+PBS	Saline+FAM3A	AngII+PBS	AngII+FAM3A		Saline+PBS	Saline+FAM3A	AngII+PBS	AngII+FAM3A		Saline+PBS	Saline+FAM3A	AngII+PBS	AngII+FAM3A
	n=20 independent animals	n=20 independent animals			Exp.1	7.8602	7.55153	33.2919	21.986	Exp.1	7.44677	6.45654	68.0995	8.93365	Exp.1	11.0936	10.6749	18.109	14.9921
5	1				Exp.2	6.62692	5.70435	32.965	22.3051	Exp.2	5.21991	9.92593	62.9118	22.3985	Exp.2	11.0936	10.8142	18.2645	14.9178
5	1				Exp.3	6.31917	6.31917	38.2228	21.667	Exp.3	8.18998	10.919	45.1716	25.9137	Exp.3	11.5152	10.8142	18.4204	14.4735
7	1				Exp.4	6.62692	7.8602	35.5866	21.0299	Exp.4	5.21991	5.71441	72.0036	29.9435	Exp.4	10.8142	10.7445	18.9683	14.6953
7	1				Exp.5	6.62692	5.09045	32.3119	21.667	Exp.5	8.43782	7.19914	68.3594	21.6465	Exp.5	11.304	10.6749	18.4984	15.0665
8	1				Exp.6	6.93489	7.8602	29.0599	24.2248	Exp.6	10.1741	5.96174	61.3595	10.4224	Exp.6	10.8839	11.5152	18.733	14.6953
17	1				Exp.7	5.39728	8.16909	35.9153	21.0299	Exp.7	5.21991	7.44677	57.7447	7.69446	Exp.7	10.8839	10.7445	18.5765	14.6212
20	1				Exp.8	6.31917	7.8602	36.2443	21.986	Exp.8	7.44677	4.97274	75.1353	14.6504	Exp.8	11.1637	10.8839	22.0935	14.9921
24	1				Average	6.58893	7.0519	34.1997	21.987	Average	7.1694	7.32454	63.8482	17.7004	Average	11.094	10.8583	18.958	14.8067
28	0				SEM	0.6872	1.1746	2.8676	1.01036	SEM	1.82186	2.08574	9.45268	8.40274	SEM	0.23692	0.274941	1.29447	0.213421
28	0
28	0				Figure 3f: Target proget protein/GAPDH										Figure 3f western blot: The blots inside the square frame are included in the manuscript.
28	0					MMP2			TAGLN			MYOCD
28	0					PBS	rcFAM3A		PBS	rcFAM3A		PBS	rcFAM3A
28	0				Exp.1	0.526686	0.180813	Exp.1	0.444292	1.34044	Exp.1	1.03079	1.5924
28	0				Exp.2	0.682277	0.234946	Exp.2	0.566252	1.49819	Exp.2	0.292716	1.48761
28	0				Exp.3	0.542349	0.191742	Exp.3	0.338962	1.37676	Exp.3	0.811128	1.64803
28	0				Exp.4	0.589176	0.19042	Exp.4	0.645559	1.38003	Exp.4	0.460653	1.5924
28	0				Exp.5	0.872174	0.085619	Exp.5	0.620977	1.38902	Exp.5	0.720356	1.11321
28	0				Exp.6	0.67821	0.171716	Exp.6	0.336872	-	Exp.6	0.318413	1.55601
28	0				Average	0.648479	0.175876	Average	0.492152	1.39689	Average	0.605675	1.49828
13		1			SEM	0.127812	0.0492758	SEM	0.138196	0.0595784	SEM	0.295829	0.195892
15		1
28		0				MMP9			CNN1			SRF
28		0				PBS	rcFAM3A		PBS	rcFAM3A		PBS	rcFAM3A
28		0			Exp.1	0.697233	0.478536	Exp.1	0.573977	0.683283	Exp.1	0.810831	1.70906
28		0			Exp.2	0.866707	0.361224	Exp.2	0.498237	0.860544	Exp.2	0.561382	1.28274
28		0			Exp.3	0.831395	0.38636	Exp.3	0.508443	0.761222	Exp.3	0.575191	2.95359
28		0			Exp.4	0.885527	0.364251	Exp.4	0.576785	0.713204	Exp.4	0.314275	1.82006
28		0			Exp.5	0.900457	0.449337	Exp.5	0.557201	0.755307	Exp.5	0.478707	1.96773
28		0			Exp.6	0.906665	0.345332	Exp.6	0.538379	0.763779	Exp.6	0.241117	1.51556
28		0			Average	0.847997	0.397507	Average	0.54217	0.756223	Average	0.496917	1.87479
28		0			SEM	0.0786868	0.0538906	SEM	0.0332199	0.0602275	SEM	0.203935	0.580083
28		0
28		0				MYH11			CNN2
28		0				PBS	rcFAM3A		PBS	rcFAM3A
28		0			Exp.1	0.437814	0.852342	Exp.1	0.28126	0.758793
28		0			Exp.2	0.579221	0.849181	Exp.2	0.308063	0.78124
28		0			Exp.3	0.406967	0.882096	Exp.3	0.304471	0.587022
28		0			Exp.4	0.381891	0.991297	Exp.4	0.361046	0.821077
28		0			Exp.5	0.368256	0.891912	Exp.5	0.315813	0.730709
PBS survival propotions					Exp.6	0.412352	-	Exp.6	0.309236	0.737206
Days elapsed	Mean(%)	Mean+95%CI(%)	Mean-95%CI(%)		Average	0.431084	0.893366	Average	0.313315	0.736008
0-4	100				SEM	0.0765373	0.0577817	SEM	0.0262088	0.0800353
5-6	90	97.401	66.603
7	80	91.982	66.115
8-16	75	88.747	49.994
17-19	70	85.252	46.055
20-23	65	81.53	41.3
24-28	60	77.605	35.729
rcFAM3A survival propotions
Days elapsed	Mean(%)	Mean+95%CI(%)	Mean-95%CI(%)
0-12	100
13-14	95	99.28	69.474
15-28	90	97.401	66.603

## Sheet: Figure 4
Figure 4a: Target proget protein/GAPDH				Figure 4a western blot: The blots inside the square frame are included in the manuscript.										Figure 4b					Figure 4c: Pearsons effciennnt
	CD68														αSMA+ CD68+					CD68
	Ad-sham	Ad-FAM3A													Control	Ad-sham	Ad-FAM3A			Ad-sham	Ad-FAM3A
Exp.1	0.487396	0.319885												Exp.1	0.0014	0.0369	0.0091		Exp.1	0.428983	0.265643
Exp.2	1.00181	0.386009												Exp.2	0	0.02	0.0054		Exp.2	0.456746	0.239662
Exp.3	1.10964	0.203859												Exp.3	0.0103	0.0313	0.0059		Exp.3	0.46975	0.277618
Exp.4	0.97643	0.280231												Exp.4	0.0065	0.0351	0.0073		Exp.4	0.476011	0.273105
Exp.5	1.46383	0.237677												Exp.5	0.0029	0.0282	0.0062		Exp.5	0.462632	0.236317
Exp.6	0.675089	0.19904												Average	0.00422	0.0303	0.00678		Exp.6	0.433058	0.22036
Average	0.952365	0.271117												SEM	0.00417337	0.00667271	0.00147207		Average	0.45453	0.252117
SEM	0.3413	0.0727989																	SEM	0.0193768	0.0231819
															αSMA+ RUNX2+
	ARG1														Control	Ad-sham	Ad-FAM3A			Aggrecan
	Ad-sham	Ad-FAM3A												Exp.1	0.0287	0.0541	0.0242			Ad-sham	Ad-FAM3A
Exp.1	0.891613	0.113041												Exp.2	0.0087	0.0489	0		Exp.1	0.381522	0.319331
Exp.2	0.460103	0.334683												Exp.3	0.0166	0.0418	0.0128		Exp.2	0.398828	0.302042
Exp.3	0.676788	0.340803												Exp.4	0.0076	0.0363	0.0141		Exp.3	0.373104	0.230065
Exp.4	0.613398	0.294167												Exp.5	0.0251	0.0475	0.0107		Exp.4	0.322876	0.312365
Exp.5	0.499618	0.302455												Average	0.01734	0.04572	0.01236		Exp.5	0.399496	0.177599
Exp.6	0.396593	0.372868												SEM	0.00947803	0.0068485	0.00864483		Exp.6	0.413407	0.213665
Average	0.589685	0.293003																	Average	0.381539	0.259178
SEM	0.179721	0.0926041													αSMA+ CD34+				SEM	0.0320919	0.0597638
															Control	Ad-sham	Ad-FAM3A
	Aggrecan													Exp.1	0.0111	0.0197	0			RUNX2
	Ad-sham	Ad-FAM3A												Exp.2	0.004	0.0234	0.0129			Ad-sham	Ad-FAM3A
Exp.1	1.73088	0.362586												Exp.3	0.0087	0.0455	0.0067		Exp.1	0.307156	0.141688
Exp.2	1.62452	0.131963												Exp.4	0	0.0369	0.0081		Exp.2	0.308863	0.0839884
Exp.3	1.26284	0.194657												Exp.5	0.0095	0.0168	0.0048		Exp.3	0.436638	0.12034
Exp.4	1.29253	0.145496												Average	0.00666	0.02846	0.0065		Exp.4	0.300261	0.113028
Exp.5	1.15217	0.23273												SEM	0.00456541	0.0122463	0.00470903		Exp.5	0.333387	0.187754
Exp.6	0.893033	0.251181																	Exp.6	0.252366	0.0740718
Average	1.326	0.219769													αSMA+ LUM+				Average	0.323112	0.120145
SEM	0.308489	0.0841528													Control	Ad-sham	Ad-FAM3A		SEM	0.0616091	0.0412694
														Exp.1	0.0019	0.0208	0.0051
	OPN													Exp.2	0	0.0369	0.0099			CD34
	Ad-sham	Ad-FAM3A												Exp.3	0.0007	0.0097	0.0013			Ad-sham	Ad-FAM3A
Exp.1	0.922242	0.555416												Exp.4	0.0033	0.0172	0.0085		Exp.1	0.723355	0.468155
Exp.2	0.585003	0.384284												Exp.5	0.0035	0.0138	0.0023		Exp.2	0.817811	0.610812
Exp.3	0.74811	0.275641												Average	0.00188	0.01968	0.00542		Exp.3	0.675908	0.556455
Exp.4	0.769627	0.425649												SEM	0.00154661	0.0104655	0.00375393		Exp.4	0.667512	0.335605
Exp.5	1.15207	0.439712																	Exp.5	0.464961	0.198925
Exp.6	0.517523	0.294218													αSMA+ ADIPQ+				Exp.6	0.519482	0.444132
Average	0.782429	0.39582													Control	Ad-sham	Ad-FAM3A		Average	0.644838	0.435681
SEM	0.230943	0.103137												Exp.1	0.0135	0.0209	0.0355		SEM	0.130869	0.149968
														Exp.2	0	0.0078	0.0248
	ADIPQ													Exp.3	0.0227	0.0158	0.0439			LUM
	Ad-sham	Ad-FAM3A												Exp.4	0.0058	0.0294	0.028			Ad-sham	Ad-FAM3A
Exp.1	0.368025	0.876783												Exp.5	0.0066	0.0164	0.0393		Exp.1	0.47744	0.41565
Exp.2	0.410355	0.783908												Average	0.00972	0.01806	0.0343		Exp.2	0.573974	0.454904
Exp.3	0.23883	0.557001												SEM	0.00869408	0.0079024	0.00788258		Exp.3	0.472055	0.440796
Exp.4	0.414644	0.693766																	Exp.4	0.741063	0.454659
Exp.5	0.389253	0.659829																	Exp.5	0.642023	0.376012
Exp.6	0.564229	0.661583																	Exp.6	0.48075	0.3801
Average	0.397556	0.705478																	Average	0.564551	0.420354
SEM	0.104279	0.111076																	SEM	0.109922	0.0357689
	CD34
	Ad-sham	Ad-FAM3A
Exp.1	0.599365	0.339313
Exp.2	0.794365	0.244438
Exp.3	0.631315	0.328925
Exp.4	0.504679	0.432375
Exp.5	0.659445	0.197343
Exp.6	0.691591	0.334198
Average	0.646793	0.312765
SEM	0.0965711	0.0821251
	LUM
	Ad-sham	Ad-FAM3A
Exp.1	0.842129	0.784221
Exp.2	0.818607	0.574369
Exp.3	1.25279	0.646326
Exp.4	1.22373	0.768568
Exp.5	0.776438	0.92036
Exp.6	1.0896	0.56533
Average	1.00055	0.709862
SEM	0.214378	0.138975

## Sheet: Figure 5
Figure 5a: KLF4/GAPDH								Figure 5a western blot: The blots inside the square frame are included in the manuscript.									Figure 5d: KLF4/GAPDH								Figure 5d western blot: The blots inside the square frame are included in the manuscript.
	Normal	AAA patients			Saline	AngII												rcFAM3A (ng/ml)
Exp.1	0.292291	1.41311		Exp.1	0.536551	1.07289												Control	0	50	100	200	400
Exp.2	0.276541	1.43594		Exp.2	0.553118	0.859152											Exp.1	0.871034	1.61213	1.35129	1.02102	0.825039	0.211829
Exp.3	0.330553	1.43508		Exp.3	0.477728	0.833666											Exp.2	0.968898	1.75052	1.46372	0.900314	0.543347	0.176636
Exp.4	0.377024	1.52605		Exp.4	0.466115	1.10262											Exp.3	1.15671	1.93621	1.67703	0.74605	0.490403	0.306901
Exp.5	0.341963	1.48789		Exp.5	0.466487	0.874984											Exp.4	1.00256	1.43056	1.41857	0.72927	0.602508	0.559594
Exp.6	0.365083	1.43564		Exp.6	0.45812	1.20397											Average	0.999799	1.68236	1.47765	0.849162	0.615324	0.31374
Average	0.330576	1.45562		Average	0.49302	0.991213											SEM	0.118551	0.214025	0.140718	0.138029	0.147118	0.172891
SEM	0.0396569	0.0424681		SEM	0.0409547	0.154996
Figure 5b: KLF4/GAPDH
	Ad-sham	Ad-FAM3A			PBS	rcFAM3A
Exp.1	1.33814	0.332886		Exp.1	1.54577	0.316348
Exp.2	1.60393	0.23334		Exp.2	1.2183	0.599554
Exp.3	1.50946	0.212218		Exp.3	1.26733	0.365614					Figure 5e: KLF4/GAPDH
Exp.4	1.53325	0.320845		Exp.4	1.40524	0.450658						si-Control						si-FAM3A
Exp.5	1.19688	0.429863		Exp.5	1.74997	0.49314						Exp.1	Exp.2	Exp.3	Exp.4	Average	SEM	Exp.1	Exp.2	Exp.3	Exp.4	Average	SEM
Exp.6	0.911167	0.380569		Exp.6	2.40795	-					PBS	0.135421	0.154645	0.152999	0.17112	0.153546	0.0145929	0.507643	0.484928	0.588	0.554628	0.5338	0.0463469
Average	1.3488	0.318287		Average	1.59909	0.445063					PDGF-BB	0.585582	0.460009	0.567863	0.49235	0.526451	0.0599689	0.618201	0.652133	0.878379	0.799288	0.737	0.122724
SEM	0.26063	0.0836834		SEM	0.441021	0.110781					Cholesterol	0.367002	0.402433	0.421131	0.370251	0.390204	0.0260927	0.535326	0.59416	0.660921	0.547826	0.584558	0.0568523		Figure 5e western blot: The blots inside the square frame are included in the manuscript.
Figure 5c								Figure 5b western blot: The blots inside the square frame are included in the manuscript.
	pKLF4/GAPDH
	Saline	Ad-sham	Ad-FAM3A															Figure 5f
Exp.1	0.5623	0.7613	0.5617																Pearson's coefficient			Overlap coefficient
Exp.2	0.5413	0.7514	0.4561																PBS	rcFAM3A		PBS	FAM3A
Exp.3	0.6195	0.8812	0.4426															Scan1	0.53	0.37	Scan1	0.69284	0.63215
Exp.4	0.3346	0.831	0.5682															Scan2	0.63	0.39	Scan2	0.693497	0.672589
Exp.5	0.4172	0.7014	0.3814															Scan3	0.47	0.32	Scan3	0.693497	0.663901
Exp.6	0.4421	0.6598	0.4231															Scan4	0.48	0.31	Scan4	0.72321	0.673033
Average	0.486167	0.76435	0.472183															Scan5	0.71	0.16	Scan5	0.710481	0.672589
SEM	0.106099	0.0814451	0.0761801															Scan6	0.65	0.14	Scan6	0.749127	0.669884
																		Scan7	0.57	0.18	Scan7	0.751613	0.670958
	KLF4/GAPDH							Figure 5c western blot: The blots inside the square frame are included in the manuscript.										Scan8	0.66	0.13	Scan8	0.74044	0.672589
	Saline	Ad-sham	Ad-FAM3A															Scan9	0.52	0.44	Scan9	0.738288	0.671778
Exp.1	0.6165	0.7163	0.5662															Scan10	0.58	0.14	Scan10	0.697234	0.654343
Exp.2	0.6423	0.7591	0.6126															Scan11	0.41	0.32	Scan11	0.695886	0.644282
Exp.3	0.5813	0.8015	0.4425															Scan12	0.72	0.41	Scan12	0.688791	0.655981
Exp.4	0.5567	0.6987	0.5782															Scan13	0.63	0.44	Scan13	0.677662	0.680593
Exp.5	0.5642	0.79183	0.6724															Scan14	0.47	0.35	Scan14	0.665928	0.691203
Exp.6	0.7014	0.8442	0.5988															Scan15	0.58	0.4	Scan15	0.665928	0.681313
Average	0.6104	0.768605	0.57845															Scan16	0.53	0.32	Scan16	0.736386	0.650839
SEM	0.0551376	0.0548616	0.0762095															Scan17	0.6	0.32	Scan17	0.714054	0.652909
																		Scan18	0.64	0.3	Scan18	0.68307	0.649767
																		Scan19	0.7	0.25	Scan19	0.711141	0.697936
																		Scan20	0.68	0.38	Scan20	0.731129	0.704253
																		Scan21	0.56	0.34	Scan21	0.716992	0.709912
																		Scan22	0.64	0.32	Scan22	0.772515	0.712407
																		Scan23	0.74	0.13	Scan23	0.714368	0.673848
																		Scan24	0.67	0.37	Scan24	0.712647	0.613439
																		Median	0.6	0.32	Median	0.711141	0.672589
																		UQ	0.6625	0.3725	UQ	0.732444	0.680773
																		LQ	0.5525	0.2325	LQ	0.693497	0.655571

## Sheet: Figure 6
Figure 6a: KLF4/GAPDH								Figure 6b: his-Ubquitin/GAPDH
	Control	PDGF	PDGF+FAM3A	PDGF+FAM3A+MG-132-200	PDGF+FAM3A+MG-132-400				Control	KLF4+Ub	Ad-FAM3A+KLF4+Ub	FAM3A+KLF4+Ub
Exp.1	0.135901	0.471002	0.136878	0.622308	0.66289			Exp.1	1.99761	1.98476	3.08322	3.08504
Exp.2	0.144404	0.511459	0.308226	0.488328	0.629017			Exp.2	1.9026	2.03744	3.05597	2.9492
Exp.3	0.138293	0.367603	0.253487	0.344349	0.573213			Exp.3	2.04701	2.02854	2.67551	2.36447
Exp.4	0.157804	0.357819	0.280836	0.437432	0.752682			Exp.4	2.02877	1.92605	2.37423	2.81021
Average	0.144101	0.426971	0.244857	0.473104	0.654451			Average	1.994	1.9942	2.79723	2.80223
SEM	0.0098122	0.0761217	0.0753746	0.115966	0.0752045			SEM	0.0642563	0.05093	0.337875	0.312666
Figure 6c: pKLF4/GAPDH										Figure 6d: Ubiquited KLF4
		rcFAM3A (ng/ml)									PBS	rcFAM3A
	Control	0	50	100	200	400				Exp.1	1.13437	5.38555
Exp.1	1.19894	1.75407	1.14327	0.730679	0.760772	0.619285				Exp.2	1.00636	5.26371
Exp.2	0.729106	1.57184	1.45499	0.612776	0.640404	0.173983				Exp.3	0.947146	7.49624
Exp.3	0.958651	2.14442	1.5998	0.756951	0.679702	0.628502				Exp.4	0.91213	5.2661
Exp.4	1.11331	1.83032	1.06055	0.817678	0.493775	0.294057				Average	1	5.8529
Average	1	1.82516	1.31465	0.729521	0.643664	0.428957				SEM	0.097656	1.09703
SEM	0.206165	0.238869	0.254911	0.085936	0.111789	0.2304
Figure 6a western blot: The blots inside the square frame are included in the manuscript.							Figure 6b western blot: The blots inside the square frame are included in the manuscript.
Figure 6c western blot: The blots inside the square frame are included in the manuscript.							Figure 6d western blot: The blots inside the square frame are included in the manuscript.

## Sheet: Figure 7
Figure 7a: Target protein								Figure 7b: Target protein/GAPDH								Figure 7c: Target protein/GAPDH						Figure 7d							Figure 7e: Ubiquited KLF4						Figure 7f
pAKT/AKT		rcFAM3A (ng/ml)							MYH11								CD68						KLF4/GAPDH							Control	PDGF	PDGF+FAM3A	PDGF+FAM3A+SIS3			Pearson's coefficient
	Control	0	50	100	200	400			Control	PDGF	PDGF+FAM3A	PDGF+FAM3A+SIS3	PDGF+FAM3A+MK-2206	PDGF+FAM3A+U0126			Control	PDGF	PDGF+FAM3A	PDGF+FAM3A+SIS3			Control	PDGF	PDGF+FAM3A	PDGF+FAM3A+SIS3			Exp.1	0.782759	0.591009	1.84367	0.510721			Control	PDGF	PDGF+FAM3A	PDGF+FAM3A+SIS3
Exp.1	0.875678	0.484913	0.413653	0.492907	0.696492	0.906881		Exp.1	0.52462	0.278422	0.420429	0.25489	0.425705	0.393208		Exp.1	0.20428	0.890541	0.262185	0.738774		Exp.1	0.355139	0.484947	0.24343	0.507543			Exp.2	0.876191	0.824717	2.57405	0.822004		Scan1	0.498069	0.745639	0.310743	0.603675
Exp.2	1.087	0.39326	0.453818	0.594714	0.776156	1.20527		Exp.2	0.601034	0.370298	0.586576	0.339012	0.552621	0.498269		Exp.2	0.510738	0.808365	0.234515	0.837467		Exp.2	0.444149	0.714107	0.212548	0.705705			Exp.3	1.4676	0.513969	1.48511	0.2815		Scan2	0.466351	0.743768	0.546482	0.615253
Exp.3	0.952206	0.577368	0.535768	0.831107	0.967612	0.96771		Exp.3	0.530711	0.371554	0.585605	0.298181	0.451452	0.531866		Exp.3	0.59499	0.862107	0.190161	0.808594		Exp.3	0.328054	0.481075	0.179001	0.494916			Exp.4	0.873446	0.912168	1.80757	1.02317		Scan3	0.581007	0.835679	0.55897	0.59837
Exp.4	1.08512	0.591781	0.810947	0.987534	1.0539	1.10073		Exp.4	0.527359	0.414235	0.67142	0.424518	0.665745	0.616042		Exp.4	0.273968	0.974028	0.171729	0.659538		Exp.4	0.352057	0.557465	0.161489	0.633329			Average	1	0.710466	1.9276	0.659348		Scan4	0.38838	0.741532	0.554299	0.598268
Average	1	0.51183	0.553546	0.726565	0.873539	1.04515		Average	0.545931	0.358627	0.566007	0.32915	0.523881	0.509846		Exp.5	0.299883	0.937992	0.171646	0.831008		Average	0.369849	0.559399	0.199117	0.585373			SEM	0.314744	0.188519	0.460123	0.328471		Scan5	0.582406	0.733543	0.547586	0.60126
SEM	0.10417	0.0921427	0.178966	0.224362	0.165537	0.133969		SEM	0.0368197	0.0572373	0.105059	0.0722632	0.109295	0.0921969		Average	0.376772	0.894607	0.206047	0.775076		SEM	0.050991	0.108959	0.0363527	0.101685									Scan6	0.578371	0.728796	0.546482	0.60183
																SEM	0.167182	0.0646149	0.0405445	0.0755171			pKLF4/KLF4												Scan7	0.475475	0.794772	0.590835	0.598412
pERK/ERK		rcFAM3A (ng/ml)							TAGLN														Control	PDGF	PDGF+FAM3A	PDGF+FAM3A+SIS3									Scan8	0.561952	0.678638	0.51551	0.603531
	Control	0	50	100	200	400			Control	PDGF	PDGF+FAM3A	PDGF+FAM3A+SIS3	PDGF+FAM3A+MK-2206	PDGF+FAM3A+U0126			ARG1					Exp.1	0.18025	0.631224	0.0306045	0.379264									Scan9	0.583561	0.794711	0.516815	0.601846
Exp.1	1.04512	0.778778	0.983552	1.00473	1.05146	1.01568		Exp.1	0.538992	0.39667	0.618945	0.428946	0.579031	0.631649			Control	PDGF	PDGF+FAM3A	PDGF+FAM3A+SIS3		Exp.2	0.201301	0.644687	0.189549	0.772056									Scan10	0.579856	0.795359	0.547273	0.600219
Exp.2	1.04649	0.794721	0.925576	1.011	1.02989	1.05478		Exp.2	0.550697	0.342286	0.592376	0.438012	0.555917	0.545274		Exp.1	0.448596	1.07458	0.3774	0.689396		Exp.3	0.359728	0.760885	0.194806	0.95025									Scan11	0.580254	0.782149	0.613714	0.598477
Exp.3	0.963864	0.663308	0.721745	0.689128	0.748037	1.00411		Exp.3	0.484136	0.379525	0.442599	0.251279	0.476478	0.43587		Exp.2	0.411657	1.0418	0.520039	0.73899		Exp.4	0.369606	0.7253	0.184144	0.855775									Scan12	0.581437	0.54645	0.547278	0.602375
Exp.4	0.944525	0.611818	0.550722	0.729852	0.886178	0.973699		Exp.4	0.513336	0.359528	0.455966	0.318575	0.461011	0.505444		Exp.3	0.494099	1.16963	0.583312	0.852977		Average	0.277721	0.690524	0.149776	0.739336									Scan13	0.579948	0.473872	0.551551	0.600422
Average	1	0.712156	0.795399	0.858677	0.928891	1.01207		Average	0.52179	0.369502	0.527471	0.359203	0.518109	0.529559		Exp.4	0.5081	0.767678	0.339492	0.533205		SEM	0.100844	0.0626566	0.0795667	0.250842									Scan14	0.576589	0.735113	0.548215	0.603728
SEM	0.0534803	0.0888993	0.198023	0.173086	0.141133	0.0335328		SEM	0.0295571	0.0236555	0.0910979	0.0901354	0.0581213	0.0817078		Exp.5	0.492974	0.864424	0.560713	0.645992															Scan15	0.57173	0.678638	0.547433	0.603536
																Average	0.471085	0.983621	0.476191	0.692112															Scan16	0.572893	0.733647	0.546482	0.600615
pSAMD3/SAMD3		rcFAM3A (ng/ml)							CNN2							SEM	0.0400512	0.163627	0.110666	0.117751															Scan17	0.574166	0.741774	0.529241	0.603428
	Control	0	50	100	200	400			Control	PDGF	PDGF+FAM3A	PDGF+FAM3A+SIS3	PDGF+FAM3A+MK-2206	PDGF+FAM3A+U0126																					Scan18	0.572733	0.740112	0.546482	0.607597
Exp.1	1.16064	0.446728	0.878554	0.924346	1.13819	1.18309		Exp.1	0.625807	0.414511	0.532311	0.399818	0.706695	0.676117			Aggrecan					Figure 7d western blot: The blots inside the square frame are included in the manuscript.							Figure 7e western blot: The blots inside the square frame are included in the manuscript.						Scan19	0.574759	0.740723	0.537593	0.604071
Exp.2	0.92248	0.338664	0.537248	0.510133	0.876289	0.968672		Exp.2	0.615402	0.48095	0.724946	0.472229	0.649477	0.615373			Control	PDGF	PDGF+FAM3A	PDGF+FAM3A+SIS3															Scan20	0.577631	0.729866	0.547539	0.623513
Exp.3	0.950217	0.367704	0.588552	0.67198	0.740752	1.15968		Exp.3	0.567603	0.428292	0.587859	0.40678	0.551991	0.57672		Exp.1	0.339655	0.488765	0.373513	0.265902															Scan21	0.579423	0.74361	0.551737	0.615626
Exp.4	1.08131	0.248677	0.973968	0.931117	1.08129	1.08134		Exp.4	0.58389	0.463575	0.530799	0.425034	0.613686	0.680367		Exp.2	0.201092	0.445585	0.247733	0.195001															Scan22	0.575049	0.73986	0.537431	0.691827
Exp.5	0.885353	0.48543	0.770844	0.792945	0.769362	1.00134		Average	0.598176	0.446832	0.593979	0.425965	0.630462	0.637144		Exp.3	0.165292	0.280472	0.241	0.228321															Scan23	0.577225	0.735654	0.548867	0.601928
Average	1	0.37744	0.749833	0.766104	0.921175	1.07883		SEM	0.0270742	0.0307286	0.0912586	0.0326242	0.0648386	0.0500403		Exp.4	0.176066	0.530222	0.202683	0.184095															Scan24	0.575185	0.737684	0.546482	0.611183
SEM	0.116241	0.0930605	0.186045	0.178445	0.180515	0.0942767										Exp.5	0.240369	0.557749	0.187365	0.164619															Median	0.576589	0.740112	0.547278	0.602375
									MYOCD							Exp.6	0.239569	0.485642	0.308457	0.191419															UQ	0.579879	0.744236	0.549538	0.604953
TGFβ1		rcFAM3A (ng/ml)							Control	PDGF	PDGF+FAM3A	PDGF+FAM3A+SIS3	PDGF+FAM3A+MK-2206	PDGF+FAM3A+U0126		Average	0.227007	0.464739	0.260125	0.204893															LQ	0.572853	0.732623	0.546482	0.600566
	Control	0	50	100	200	400		Exp.1	0.387439	0.270833	0.408848	0.220073	0.41801	0.41428		SEM	0.0634057	0.098259	0.0697219	0.0363456																Overlap coefficient
Exp.1	0.895857	0.571476	0.622375	0.627358	0.895242	1.05385		Exp.2	0.353793	0.28004	0.400708	0.318987	0.365639	0.380502																						Control	PDGF	PDGF+FAM3A	PDGF+FAM3A+SIS3
Exp.2	0.985442	0.417063	0.577299	0.790023	0.94015	0.78774		Exp.3	0.376683	0.298738	0.434796	0.317854	0.39816	0.354948			OPN																		Scan1	0.655137	0.654997	0.654477	0.632034
Exp.3	0.99888	0.360113	0.428145	0.559792	0.989647	0.840791		Exp.4	0.486962	0.26667	0.504742	0.286057	0.5058	0.472946			Control	PDGF	PDGF+FAM3A	PDGF+FAM3A+SIS3															Scan2	0.650824	0.669697	0.627359	0.651023
Exp.4	1.11982	0.443062	0.834051	1.0185	1.01486	1.07636		Average	0.401219	0.27907	0.437273	0.285743	0.421902	0.405669		Exp.1	0.272956	0.707955	0.365955	0.466677															Scan3	0.648942	0.642501	0.611247	0.654136
Average	1	0.447928	0.615468	0.748918	0.959976	0.939684		SEM	0.404664	0.281129	0.44438	0.30216	0.422875	0.403516		Exp.2	0.307093	0.609826	0.288282	0.447847															Scan4	0.647763	0.664414	0.627035	0.655625
SEM	0.0920436	0.0893534	0.167703	0.20405	0.0531559	0.14672										Exp.3	0.19801	0.601252	0.355464	0.491756															Scan5	0.649933	0.661902	0.627224	0.655629
									SRF							Exp.4	0.288543	0.740034	0.345483	0.541027															Scan6	0.64616	0.661487	0.627359	0.656171
									Control	PDGF	PDGF+FAM3A	PDGF+FAM3A+SIS3	PDGF+FAM3A+MK-2206	PDGF+FAM3A+U0126		Exp.5	0.303229	0.582369	0.444204	0.417744															Scan7	0.646371	0.664611	0.621868	0.655064
								Exp.1	0.426216	0.336302	0.462127	0.35848	0.486861	0.504045		Exp.6	0.338692	0.650091	0.361972	0.478313															Scan8	0.633841	0.6692	0.620887	0.660785
								Exp.2	0.36738	0.317037	0.556721	0.429896	0.569322	0.656789		Average	0.284754	0.648588	0.360227	0.473894															Scan9	0.65035	0.66302	0.62709	0.660356
								Exp.3	0.491108	0.227069	0.447877	0.272537	0.484825	0.515704		SEM	0.0478072	0.0632729	0.0500085	0.041782															Scan10	0.64971	0.665358	0.623121	0.656006
								Exp.4	0.516616	0.234503	0.488975	0.214313	0.466147	0.504909																					Scan11	0.648883	0.660106	0.624699	0.654301
								Average	0.45033	0.278728	0.488925	0.318806	0.501789	0.545362			RUNX2																		Scan12	0.647499	0.671283	0.622645	0.659388
								SEM	0.456358	0.264334	0.495624	0.308888	0.505521	0.555691			Control	PDGF	PDGF+FAM3A	PDGF+FAM3A+SIS3															Scan13	0.650098	0.691114	0.628479	0.655004
																Exp.1	0.594486	0.802527	0.450882	0.693928															Scan14	0.644061	0.662061	0.622664	0.658441
																Exp.2	0.467993	0.702951	0.455411	0.738667															Scan15	0.641324	0.6692	0.622465	0.658608
Figure 7a western blot: The blots inside the square frame are included in the manuscript.								Figure 7b western blot: The blots inside the square frame are included in the manuscript.								Exp.3	0.431334	0.814019	0.56082	0.642239															Scan16	0.639713	0.660128	0.627359	0.656615
																Exp.4	0.496507	0.689162	0.520774	0.590295															Scan17	0.643036	0.6661	0.623954	0.66005
																Exp.5	0.466398	0.775561	0.571297	0.597481															Scan18	0.643217	0.666015	0.627359	0.660947
																Exp.6	0.456695	0.721861	0.566089	0.716217															Scan19	0.647081	0.663696	0.624722	0.657533
																Average	0.485569	0.751013	0.520879	0.663138															Scan20	0.646854	0.659034	0.624699	0.647365
																SEM	0.0573309	0.0533131	0.0554381	0.0624879															Scan21	0.645593	0.66919	0.622154	0.654123
																																			Scan22	0.643593	0.664526	0.624005	0.641524
																	LUM																		Scan23	0.644994	0.662396	0.62722	0.661524
																	Control	PDGF	PDGF+FAM3A	PDGF+FAM3A+SIS3															Scan24	0.643365	0.662396	0.627359	0.617274
																Exp.1	0.312391	0.560372	0.292072	0.456197															Median	0.646854	0.664414	0.624699	0.656006
																Exp.2	0.39552	0.626611	0.376329	0.409522															UQ	0.649134	0.666872	0.627359	0.658803
																Exp.3	0.365078	0.832252	0.382358	0.465409															LQ	0.643536	0.662021	0.62266	0.65426
																Exp.4	0.370311	0.812335	0.272398	0.726292
																Exp.5	0.408654	0.584518	0.382	0.560753
																Average	0.370391	0.683218	0.341031	0.523635
																SEM	0.0370399	0.129344	0.0541753	0.125904
																	CD34
																	Control	PDGF	PDGF+FAM3A	PDGF+FAM3A+SIS3
																Exp.1	0.118155	0.453559	0.196789	0.367328
																Exp.2	0.108662	0.524346	0.234679	0.30555
																Exp.3	0.117764	0.465023	0.229715	0.370673
																Exp.4	0.133063	0.307294	0.13106	0.24921
																Exp.5	0.120049	0.438883	0.183613	0.210917
																Average	0.119538	0.437821	0.195171	0.300735
																SEM	0.00875399	0.0798634	0.0418349	0.0708365
																Figure 7c western blot: The blots inside the square frame are included in the manuscript.

## Sheet: Figure 8
Figure 8a: TGFβ1/GAPDH								Figure 8d							Figure 8e: DHE fluorescence						Figure 8f: Tagert protein/GAPDH
	Ad-sham	Ad-FAM3A			PBS	rcFAM3A			αSMA+ CD68+							Ad-sham	Ad-FAM3A	Ad-FAM3A+SIS3	Ad-FAM3A+APTO-253			pKLF4
Exp.1	0.200051	0.766534		Exp.1	0.620339	1.14331			Control	Ad-sham	Ad-FAM3A	Ad-FAM3A+SIS3	Ad-FAM3A+APTO-253		Exp.1	41222	29002	39001	28766			Saline	Ad-sham	Ad-FAM3A	Ad-FAM3A+SIS3
Exp.2	0.576077	1.07059		Exp.2	0.659977	1.11662		Exp.1	0.0014	0.0369	0.0091	0.0101	0.0133		Exp.2	42008	32176	40023	24798		Exp.1	0.2134	0.5783	0.2231	0.4586
Exp.3	0.38907	0.908695		Exp.3	0.606135	1.12874		Exp.2	0	0.02	0.0054	0.0133	0.0105		Exp.3	35432	23444	33134	35756		Exp.2	0.2286	0.5652	0.2896	0.4456
Exp.4	0.251381	1.00846		Exp.4	0.494418	1.10814		Exp.3	0.0103	0.0313	0.0059	0.0089	0.0195		Exp.4	33457	26709	40789	27989		Exp.3	0.3417	0.6342	0.237	0.6715
Exp.5	0.696054	0.939327		Exp.5	0.58565	0.747519		Exp.4	0.0065	0.0351	0.0073	0.0112	0.0094		Exp.5	42996	33724	40563	26521		Exp.4	0.2986	0.5817	0.3476	0.779
Exp.6	0.403214	0.786984		Exp.6	0.460952	1.21124		Exp.5	0.0029	0.0282	0.0062	0.0198	0.0126		Average	39023	29011	38702	28766		Exp.5	0.2564	0.7034	0.3359	0.6594
Average	0.419308	0.913432		Average	0.571245	1.07593		Average	0.00422	0.0303	0.00678	0.01266	0.01306		SEM	4283.87	4138.85	3188.1	4190.73		Exp.6	0.3319	0.7715	0.2716	0.5817
SEM	0.189003	0.119992		SEM	0.0771691	0.165035		SEM	0.00417337	0.00667271	0.00147207	0.00430732	0.00392721								Average	0.278433	0.63905	0.284133	0.5993
																					SEM	0.0537889	0.0826327	0.0506782	0.130267
Figure 8a western blot: The blots inside the square frame are included in the manuscript.									αSMA+ RUNX2+
									Control	Ad-sham	Ad-FAM3A	Ad-FAM3A+SIS3	Ad-FAM3A+APTO-253									KLF4
								Exp.1	0.0287	0.0541	0.0242	0.0606	0.0399									Saline	Ad-sham	Ad-FAM3A	Ad-FAM3A+SIS3
								Exp.2	0.0087	0.0489	0	0.0293	0.0174								Exp.1	0.3819	0.5416	0.2245	0.3896
								Exp.3	0.0166	0.0418	0.0128	0.0531	0.0257								Exp.2	0.3976	0.4672	0.3516	0.465
								Exp.4	0.0076	0.0363	0.0141	0.0488	0.0374								Exp.3	0.4672	0.4718	0.3214	0.5014
								Exp.5	0.0251	0.0475	0.0107	0.0373	0.0119								Exp.4	0.4431	0.4498	0.2674	0.4465
								Average	0.01734	0.04572	0.01236	0.04582	0.02646								Exp.5	0.3886	0.5017	0.2297	0.5619
								SEM	0.00947803	0.0068485	0.00864483	0.0125083	0.012196								Exp.6	0.4014	0.5681	0.29	0.533
																					Average	0.4133	0.500033	0.280767	0.4829
									αSMA+ CD34+												SEM	0.0339924	0.0463943	0.0504105	0.0623595
									Control	Ad-sham	Ad-FAM3A	Ad-FAM3A+SIS3	Ad-FAM3A+APTO-253
								Exp.1	0.0111	0.0197	0	0.0758	0.0578
								Exp.2	0.004	0.0234	0.0129	0.0484	0.0465
								Exp.3	0.0087	0.0455	0.0067	0.01	0.0209								Figure 8f western blot: The blots inside the square frame are included in the manuscript.
								Exp.4	0	0.0369	0.0081	0.0352	0.0547
								Exp.5	0.0095	0.0168	0.0048	0.0426	0.0394
								Average	0.00666	0.02846	0.0065	0.0424	0.04386
								SEM	0.00456541	0.0122463	0.00470903	0.0237339	0.0147127
Figure 8b western blot: The blots inside the square frame are included in the manuscript.								Figure 8c western blot: The blots inside the square frame are included in the manuscript.
