# Supplementary material for: FAM3A reshapes VSMC fate specification in abdominal aortic aneurysm by regulating KLF4 ubiquitination
Source: Nat Commun. 2023 Sep 2;14:5360. doi: 10.1038/s41467-023-41177-x (PMC10475135; doi:10.1038/s41467-023-41177-x)
Supplement: Supplementary file 4 — Source data [file 41467_2023_41177_MOESM4_ESM.zip › 6.Source Data-2.xlsx]

## Sheet: Supplemental Figure 1
	Supplemental Figure 1b				Supplemental Figure 1c				Supplemental Figure 1f: FAM3A/GAPDH										Supplemental Figure 1g: FAM3A secretion level in medium (pg/ml)
		Plasma FAM3A level (pg/ml)				Plasma FAM3A level (pg/ml)				VSMC		EC		Mφ		FB				VSMC		EC		Mφ		FB
		Normal aorta	AAA patients			Saline	Ang II			PBS	PDGF	PBS	TNFα	PBS	TNFα	PBS	TNFα			PBS	PDGF	PBS	TNFα	PBS	TNFα	PBS	TNFα
	Exp.1	560	320		Exp.1	421.146	268.885		Exp.1	1.576	0.562	0.446	0.554	0.0032	0.0032	0.788	0.334		Exp.1	466	224	367	266	10	12	301	67
	Exp.2	650	320		Exp.2	799.986	757.816		Exp.2	1.287	0.558	0.533	0.412	0.0014	0.0018	0.855	0.362		Exp.2	432	62	401	207	11	7	428	82
	Exp.3	600	670		Exp.3	624.283	193.716		Exp.3	1.3192	0.762	0.663	0.478	0.0056	0.0012	0.901	0.246		Exp.3	297	135	387	287	9	13	332	154
	Exp.4	200	490		Exp.4	88.7535	289.642		Exp.4	1.425	0.337	0.498	0.573	0.0012	0.0022	0.897	0.401		Exp.4	375	286	286	214	13	14	273	152
	Exp.5	610	760		Exp.5	1048.95	63.2847		Exp.5	1.234	0.536	0.432	0.552	0.001	0.0013	0.772	0.315		Exp.5	345	211	289	206	9	11	412	89
	Exp.6	1070	810		Exp.6	454.558	833.367		Exp.6	1.324	0.422	0.588	0.526	0.0011	0.0011	0.912	0.278		Exp.6	424	207	374	334	7.8	10	262	112
	Exp.7	720	0		Exp.7	246.094	427.467		Average	1.36087	0.5295	0.526667	0.515833	0.00225	0.0018	0.854167	0.322667		Average	389.833	187.5	350.667	252.333	9.96667	11.1667	334.667	109.333
	Exp.8	390	290		Exp.8	481.973	329.948		SEM	0.122509	0.144623	0.0879538	0.0605786	0.00183494	0.000802496	0.0608323	0.056113		SEM	62.6017	78.0686	50.2978	52.401	1.83485	2.48328	70.5908	36.8112
	Exp.9	370	250		Exp.9	928.237	187.103
	Exp.10	530	250		Exp.10	244.91	463.24
	Exp.11	680	760		Average	533.889	381.447
	Exp.12	610	180		SEM	313.752	247.809
	Exp.13	770	0
	Exp.14	435.028	448.919			Relative FAM3A mRNA level
	Exp.15	590.64	429.097			Saline	Ang II		Supplemental Figure 1f western blot: The blots inside the square frame are included in the manuscript.
	Exp.16	568.322	631.011		Exp.1	1.34558	0.365954
	Exp.17	504.084	417.861		Exp.2	0.763862	0.310532
	Exp.18	405.904	487.834		Exp.3	0.995393	0.742922
	Exp.19	748.977	568.85		Exp.4	0.918629	0.2116
	Exp.20	689.709	423.418		Exp.5	1.1087	0.660371
	Exp.21	578.019	594.991		Exp.6	0.811645	0.740594
	Exp.22	655.921	539.216		Exp.7	1.02652	0.693104
	Exp.23	601.899	422.61		Exp.8	0.894302	0.118899
	Exp.24	523.806	322.562		Exp.9	1.17269	0.194609
	Exp.25	624.921	693.697		Exp.10	0.962677	0.544212
	Median	600	429.097		Average	1	0.45828
	UQ	655.921	594.991		SEM	0.173913	0.244948
	LQ	523.806	320
		Relative FAM3A mRNA level
		Normal aorta	AAA patients
	Exp.1	0.776875	0.579487
	Exp.2	0.924939	0.436104
	Exp.3	1.02083	0.380786
	Exp.4	1.26249	0.562488
	Exp.5	0.641473	0.316615
	Exp.6	1.07376	0.425169
	Exp.7	0.987318	0.76591
	Exp.8	1.14518	0.141163
	Exp.9	1.07606	0.420491
	Exp.10	1.09108	0.454939
	Average	1	0.448315
	SEM	0.180756	0.166286

## Sheet: Supplemental Figure 2
Supplemental Figure 2b							Supplemental Figure 2c: plasma cytokine (pg/ml)						Supplemental Figure 2d: Target protein/GAPDH				Supplemental Figure 2e: Pro-inflammatory cytokine fold chang in AAA tissue
	Diameter of Aorta (mm)			Inflamatory cell (%)				IL-1β						MYH11				C57 mice+Elastase
	Ad-sham	Ad-FAM3A		Ad-sham	Ad-FAM3A			C57-Sham	C57-Elastase	C57-Elastase+Ad-Sham	C57-Elastase+Ad-FAM3A			Ad-sham	Ad-FAM3A			Ad-sham								Ad-FAM3A
Exp.1	2.35	1.28	Exp.1	57	17		Exp.1	5.7044	20.0759	15.6508	7.8602		Exp.1	0.469535	0.739732			Exp.1	Exp.2	Exp.3	Exp.4	Exp.5	Exp.6	Average	SEM	Exp.1	Exp.2	Exp.3	Exp.4	Exp.5	Exp.6	Average	SEM
Exp.2	2.61	1.64	Exp.2	47	24		Exp.2	6.6269	19.441	17.8578	8.16909		Exp.2	0.517159	0.752532		IL-1β	0.804157	0.807369	1.389	1.43074	0.550588	1.01814	1	0.350606	0.299117	0.261511	0.472544	0.250151	0.292432	0.113122	0.281479	0.115465
Exp.3	2.58	1.03	Exp.3	71	13		Exp.3	4.7838	16.9106	14.0813	6.01164		Exp.3	0.656729	0.792625		IL-6	1.40029	1.08536	0.420664	1.42054	0.617799	1.05536	1	0.407219	0.528883	0.7109	0.556788	0.372227	0.420141	0.640336	0.538213	0.128199
Exp.4	2.45	1.11	Exp.4	51	27		Exp.4	5.7044	17.5418	13.4551	6.62692		Exp.4	0.326714	0.591348		TNFα	0.929949	1.416	0.704126	1.218	0.912091	0.819838	1	0.265787	0.452465	0.166635	0.409908	0.399371	0.248776	0.412664	0.348303	0.113406
Exp.5	2.13	1.71	Exp.5	39	24		Exp.5	6.0116	16.5953	18.807	8.16909		Exp.5	0.648924	0.533831
Exp.6	1.59	1.04	Average	53	21		Exp.6	6.6269	15.9654	17.5418	5.09045		Exp.6	0.576909	0.716936
Exp.7	1.88	1.28	SEM	12	5.78792		Exp.7	5.7044	18.174	9.40693	5.70435		Average	0.532662	0.687834
Exp.8	2.37	1.52					Exp.8	-	15.6508	-	5.39728		SEM	0.124505	0.101719			ApoE mice+Ang II
Exp.9	2.31	1.23					Average	5.88034	17.5443	15.2573	6.62863							Ad-sham								Ad-FAM3A
Exp.10	-	1.17					SEM	0.636029	1.59386	3.25562	1.27503			CNN1				Exp.1	Exp.2	Exp.3	Exp.4	Exp.5	Exp.6	Average	SEM	Exp.1	Exp.2	Exp.3	Exp.4	Exp.5	Exp.6	Average	SEM
Exp.11	-	1.28												Ad-sham	Ad-FAM3A		IL-1β	0.884832	0.848166	0.780074	0.738137	1.44741	1.30138	1	0.298082	0.232256	0.015045	0.538409	0.356743	0.503409	0.290354	0.322703	0.191949
Exp.12	-	1.74						IL-6					Exp.1	0.86826	1.00595		IL-6	0.917409	0.815066	0.985384	0.872019	1.16666	1.24347	1	0.170097	0.500127	0.237413	0.372687	0.481133	0.450064	0.662099	0.450587	0.141164
Exp.13	-	0.98						C57-Sham	C57-Elastase	C57-Elastase+Ad-Sham	C57-Elastase+Ad-FAM3A		Exp.2	0.820295	1.06248		TNFα	0.826586	1.10122	0.746888	1.02732	1.38952	0.908461	1	0.23032	0.231971	0.074569	0.214109	0.213497	0.466928	0.202782	0.233976	0.127647
Average	2.25222	1.30846					Exp.1	10.6707	37.2807	28.6828	4.97274		Exp.3	0.717437	1.0439
SEM	0.33417	0.262483					Exp.2	23.4018	25.6623	21.6465	5.96174		Exp.4	0.841637	0.945376
							Exp.3	23.1509	29.1869	32.9744	6.95156		Exp.5	0.576378	0.994809
							Exp.4	12.4102	30.1958	19.3934	3.73764		Exp.6	0.779501	0.992833			ApoE mice+Ang II
							Exp.5	7.19914	31.2054	22.6492	6.95156		Average	0.767251	1.00756			PBS								rcFAM3A
							Exp.6	4.72562	19.6436	8.43782	3.73764		SEM	0.107344	0.0414363			Exp.1	Exp.2	Exp.3	Exp.4	Exp.5	Exp.6	Average	SEM	Exp.1	Exp.2	Exp.3	Exp.4	Exp.5	Exp.6	Average	SEM
							Exp.7	-	21.396	46.7046	6.45654						IL-1β	0.924371	1.19699	1.07645	1.08508	0.57935	1.13776	1	0.225181	0.525389	0.575922	0.751324	0.572869	0.24425	0.454033	0.520631	0.167242
							Exp.8	-	20.6446	8.93365	8.68571			TAGLN			IL-6	1.19659	1.02689	0.925183	1.20495	0.564333	1.08205	1	0.238122	0.547215	0.631035	0.457202	0.529259	0.219942	0.34978	0.455739	0.149219
							Average	13.5931	26.9019	23.6778	5.93189			Ad-sham	Ad-FAM3A		TNFα	1.26511	0.611544	0.806942	1.10441	1.38889	0.823104	1	0.300627	0.326726	0.208167	0.457142	0.441653	0.339688	0.375964	0.358223	0.0904574
							SEM	7.96263	6.16441	12.6202	1.71083		Exp.1	0.936317	0.899302
													Exp.2	0.672041	0.907445
								TNFα					Exp.3	0.788879	0.999349
								C57-Sham	C57-Elastase	C57-Elastase+Ad-Sham	C57-Elastase+Ad-FAM3A		Exp.4	0.806841	0.960107
							Exp.1	10.9537	11.3743	11.0936	11.304		Exp.5	0.734826	0.853346
							Exp.2	11.0936	11.5857	11.304	11.3743		Exp.6	0.792312	0.794286
							Exp.3	11.0936	11.4447	11.0936	10.7445		Average	0.788536	0.902306
							Exp.4	11.2338	10.7445	11.0236	11.0236		SEM	0.0879144	0.0732929		Supplemental Figure 2d western blot: The blots inside the square frame are included in the manuscript.
							Exp.5	10.9537	11.0936	11.304	11.727
							Exp.6	11.1637	12.2242	11.4447	11.1637			MYOCD
							Exp.7	11.6563	11.5857	11.4447	11.7978			Ad-sham	Ad-FAM3A
							Exp.8	-	11.5152	11.5152	12.5101		Exp.1	0.262165	0.329927
							Average	11.1641	11.446	11.2779	11.4556		Exp.2	0.240029	0.243109
							SEM	0.240003	0.426083	0.187423	0.548997		Exp.3	0.281752	0.492908
													Exp.4	0.262037	0.434268
													Exp.5	0.179606	0.357468
													Exp.6	0.126614	0.562144
													Average	0.225367	0.403304
													SEM	0.0598986	0.116074
														SRF
														Ad-sham	Ad-FAM3A
													Exp.1	0.500807	1.0222
													Exp.2	0.513137	0.69765
													Exp.3	0.581761	0.586835
													Exp.4	0.501432	0.623165
													Exp.5	0.36622	0.878191
													Exp.6	0.539422	1.04483
													Average	0.500463	0.808812
													SEM	0.0725399	0.201071
														MMP2
														Ad-sham	Ad-FAM3A
													Exp.1	0.82814	0.265643
													Exp.2	0.863441	0.239662
													Exp.3	0.928464	0.277618
													Exp.4	0.771785	0.273105
													Exp.5	0.852163	0.236317
													Exp.6	0.725274	0.22036
													Average	0.828211	0.252117
													SEM	0.0716177	0.0231819
														MMP9
														Ad-sham	Ad-FAM3A
													Exp.1	1.18498	0.533047
													Exp.2	1.17354	0.474616
													Exp.3	1.03899	0.653802
													Exp.4	0.83018	0.583065
													Exp.5	0.772188	0.365543
													Exp.6	0.927786	0.809898
													Average	0.987943	0.569995
													SEM	0.173742	0.152978

## Sheet: Supplemental Figure 3
Supplemental Figure 3b									Supplemental Figure 3c: plasma cytokine (pg/ml)				Supplemental Figure 3d: Target protein/GAPDH				Supplemental Figure 3d western blot: The blots inside the square frame are included in the manuscript.
	Diameter of Aorta (mm)			Survival (1 for death; 0 for survival)						IL-1β				MMP2			Supplemental Figure 2d: Original Western Blots
	Ad-sham	Ad-FAM3A		Days elapsed	AngII+PBS	AngII+rcFAM3A				AngII+PBS	AngII+rcFAM3A			AngII+PBS	AngII+rcFAM3A
Exp.1	2.05	1.56			n=21 independent animals	n=12 independent animals			Exp.1	25.3164	10.8734		Exp.1	0.822474	0.225232
Exp.2	2.16	1.64		4	1				Exp.2	22.5239	13.1048		Exp.2	0.735609	0.223996
Exp.3	1.87	1.43		5	1				Exp.3	27.3805	12.5594		Exp.3	0.832919	0.411492
Exp.4	1.95	1.55		5	1				Exp.4	19.2441	11.489		Exp.4	0.79124	0.231263
Exp.5	2.03	1.78		6	1				Exp.5	25.1569	11.3635		Exp.5	0.81588	0.241654
Exp.6	2.13	1.53		6	1				Average	23.9244	11.878		Average	0.799624	0.266727
Exp.7	1.77	1.35		7	1				SEM	3.1332	0.921224		SEM	0.0389333	0.0812268
Exp.8	1.86	2.01		8	1
Exp.9	1.99	1.08		12	1					IL-6				MMP9
Exp.10	2.1	1.12		16	1					AngII+PBS	AngII+rcFAM3A			AngII+PBS	AngII+rcFAM3A
Exp.11	2.14	1.65		18	1				Exp.1	41.3729	19.6895		Exp.1	0.81192	0.423757
Exp.12	1.79	1.42		22	1				Exp.2	43.2206	17.412		Exp.2	0.745387	0.298991
Average	1.98667	1.51		28	0				Exp.3	41.9074	16.4095		Exp.3	0.95812	0.326958
SEM	0.137994	0.259545		28	0				Exp.4	47.6493	20.8069		Exp.4	0.817029	0.263568
				28	0				Exp.5	41.6352	19.6284		Exp.5	0.932847	0.275466
				28	0				Average	43.1571	18.7893		Average	0.853061	0.317748
				28	0				SEM	2.60984	1.81284		SEM	0.0894256	0.064027
				28	0
				28	0					TNFα				CD68
				28	0					AngII+PBS	AngII+rcFAM3A			AngII+PBS	AngII+rcFAM3A
				28	0				Exp.1	15.5706	3.76306		Exp.1	0.716892	0.364196
				28	0				Exp.2	15.3889	4.72129		Exp.2	0.723858	0.224115
				13		1			Exp.3	14.0937	5.22566		Exp.3	0.54323	0.399168
				14		1			Exp.4	15.492	4.24144		Exp.4	0.566633	0.410656
				28		0			Exp.5	17.4053	4.34626		Exp.5	0.687128	0.299649
				28		0			Average	15.5901	4.45954		Average	0.647548	0.339557
				28		0			SEM	1.18159	0.547938		SEM	0.0860636	0.0776773
				28		0
				28		0								Mac2
				28		0								AngII+PBS	AngII+rcFAM3A
				28		0							Exp.1	0.787812	0.435098
				28		0							Exp.2	0.749133	0.549362
				28		0							Exp.3	0.91405	0.548758
				28		0							Exp.4	0.896787	0.445567
				PBS survival propotions									Exp.5	0.882371	0.382379
				Days elapsed	Mean(%)	Mean+95%CI(%)	Mean-95%CI(%)						Average	0.84603	0.472233
				0-3	100								SEM	0.0729762	0.0741092
				4	95.238	99.315	70.721
				5	85.714	95.155	61.972							Aggrecan
				6	76.19	89.325	51.939							AngII+PBS	AngII+rcFAM3A
				7	71.429	86.02	47.153						Exp.1	0.429644	0.149414
				8-11	66.667	82.505	42.535						Exp.2	0.404706	0.217464
				12-15	61.905	78.801	38.085						Exp.3	0.393937	0.20113
				16-17	57.143	74.924	33.798						Exp.4	0.388425	0.19929
				18-21	52.381	70.881	29.674						Exp.5	0.349325	0.252101
				22-28	47.619	66.677	25.714						Average	0.393207	0.20388
				rcFAM3A survival propotions									SEM	0.0291929	0.0370978
				Days elapsed	Mean(%)	Mean+95%CI(%)	Mean-95%CI(%)
				0-12	100									OPN
				13	91.667	98.783	53.898							AngII+PBS	AngII+rcFAM3A
				14-28	83.333	95.551	48.171						Exp.1	0.487929	0.276506
													Exp.2	0.458927	0.145391
													Exp.3	0.5141	0.249892
													Exp.4	0.396015	0.211277
													Exp.5	0.540636	0.216413
													Average	0.479522	0.219896
													SEM	0.055675	0.0493504
														ADIPQ
														AngII+PBS	AngII+rcFAM3A
													Exp.1	0.361303	0.64726
													Exp.2	0.22805	0.589488
													Exp.3	0.198132	0.625666
													Exp.4	0.302666	0.711511
													Exp.5	0.241744	0.654201
													Average	0.266379	0.645625
													SEM	0.0653088	0.0446287
														CD34
														AngII+PBS	AngII+rcFAM3A
													Exp.1	0.505616	0.150002
													Exp.2	0.524487	0.182846
													Exp.3	0.456571	0.158866
													Exp.4	0.394595	0.2679
													Exp.5	0.409218	0.181543
													Average	0.458097	0.188231
													SEM	0.0572051	0.0467562
														LUM
														AngII+PBS	AngII+rcFAM3A
													Exp.1	0.959368	0.261127
													Exp.2	0.927261	0.184773
													Exp.3	1.07183	0.320199
													Exp.4	0.966576	0.29107
													Exp.5	0.840079	0.100967
													Average	0.953022	0.231627
													SEM	0.0833044	0.088764

## Sheet: Supplemental Figure 4
Supplemental Figure 4e																Supplemental Figure 4g							Supplemental Figure 4h: Survival fraction
	CK-MB (U/ml)				ALT (U/ml)				Cr (μmol/l)				CRP (pg/ml)			medium FAM3A concentration (pg/ml)								PBS	rcFAM3A 50	rcFAM3A 200
	PBS	rcFAM3A			PBS	rcFAM3A			PBS	rcFAM3A			PBS	rcFAM3A		Hours	Concentration			Average	SEM		Exp.1	0.87	0.78	0.62
Exp.1	164.066	147.313		Exp.1	29.6463	46.3913		Exp.1	18.6506	13.5257		Exp.1	1072.31	897.874		0	200	200	200	200	0		Exp.2	0.76	0.82	0.64
Exp.2	151.976	167.748		Exp.2	27.1255	41.2979		Exp.2	20.2829	13.6243		Exp.2	962.844	1014.06		1	162.97	178.547	140.766	160.761	18.9872		Exp.3	0.81	0.8	0.57
Exp.3	164.247	180.856		Exp.3	41.6115	35.827		Exp.3	16.1833	17.4044		Exp.3	935.238	978.702		2	122.112	124.563	143.441	130.039	11.6715		Exp.4	0.72	0.7	0.54
Exp.4	162.688	161.42		Exp.4	41.5111	36.0573		Exp.4	16.0665	12.8304		Exp.4	1073.19	1082.56		8	106.448	91.3652	122.664	106.826	15.653		Average	0.79	0.775	0.5925
Exp.5	152.518	168.201		Exp.5	33.1132	42.4931		Exp.5	21.3916	18.524		Exp.5	996.554	1004.46		16	62.1431	38.5392	53.9276	51.5367	11.9822		SEM	0.0648074	0.0525991	0.0457347
Average	159.099	165.107		Average	34.6015	40.4133		Average	18.515	15.1817		Average	1008.03	995.531		24	33.0381	12.7103	13.9589	19.9024	11.393
SEM	6.28687	12.1943		SEM	6.6997	4.49594		SEM	2.3901	2.58881		SEM	62.9487	66.7402		48	4.33676	3.20326	4.30414	3.94805	0.645213
	Supplemental Figure 4f: LDH (U/ml)															mouse plasma FAM3A concentration (pg/ml)
		PBS					rcFAM3A									Days	Concentration			Average	SEM
		Exp.1	Exp.2	Exp.3	Average	SEM	Exp.1	Exp.2	Exp.3	Average	SEM					1	136.68	143.374	115.298	131.784	14.6642
	VSMC	2.08609	1.77743	2.26904	2.04419	0.248468	1.90685	1.7735	1.99116	1.8905	0.109752					3	60.2177	40.3272	50.0108	50.1853	9.94638
	EC	2.20706	1.64908	1.94447	1.93354	0.279147	1.84583	1.82193	1.66795	1.77857	0.0965376					5	17.6161	24.2268	30.269	24.0373	6.32858
	FB	2.18872	1.48776	1.75831	1.8116	0.353501	1.69246	2.01244	1.95622	1.88704	0.17084					8	132.676	99.1613	130.223	120.687	18.682
	Mp	3.14176	2.47156	2.52215	2.71182	0.373195	2.48341	2.34329	2.50981	2.4455	0.0894952					11	46.4303	39.1204	29.7826	38.4444	8.34441
																15	111.598	161.079	154.526	142.401	26.8768
																18	41.2517	46.3701	37.836	41.8193	4.29529
																22	161.293	103.905	122.243	129.147	29.31
																25	41.9519	62.4472	56.22	53.5397	10.5073
																28	22.8263	31.9947	28.1259	27.649	4.60275

## Sheet: Supplemental Figure 5
Supplemental Figure 5a: Target protein/GAPDH									Supplemental Figure 5b: Relative area of gel																		Supplemental Figure 5c: Mean fluoresence intensity
	MYH11									PBS								rcFAM3A										PDGF
		rcFAM3A (ng/ml)								Exp.1	Exp.2	Exp.3	Exp.4	Exp.5	Exp.6	Average	SEM	Exp.1	Exp.2	Exp.3	Exp.4	Exp.5	Exp.6	Average	SEM			PBS	FAM3A 100ng	FAM3A 200ng
	Control	0	50	100	200	400			0h	0.826631	0.949102	0.954723	0.812736	0.914328	0.923484	0.896834	0.0618068	0.954723	0.824783	0.913828	0.946592	0.885274	0.912882	0.906347	0.0472341		Exp.1	59.433	31.231	23.041
Exp.1	1.23206	0.347566	0.517225	0.817904	0.974494	1.48963			2h	0.880468	0.931675	0.943739	0.897838	0.944783	0.88285	0.913559	0.0299972	0.825828	0.74064	0.782592	0.773662	0.752567	0.745166	0.770076	0.0318477		Exp.2	38.487	23.808	20.541
Exp.2	1.06144	0.373136	0.599789	0.980125	0.943883	1.17901			4h	0.835599	0.903834	0.824841	0.759924	0.919608	0.790162	0.838995	0.0625323	0.71849	0.768583	0.611032	0.64921	0.648022	0.624366	0.669951	0.0609012		Exp.3	33.281	26.768	29.753
Exp.3	0.865986	0.269685	0.347084	0.435083	0.824591	0.907381			6h	0.818197	0.861755	0.786844	0.779955	0.866408	0.739086	0.808708	0.0497699	0.700885	0.71721	0.547962	0.607086	0.624564	0.638656	0.639394	0.062387		Exp.4	26.286	23.013	22.014
Exp.4	0.840516	0.295832	0.419376	0.557311	0.630699	0.66938			8h	0.752484	0.579879	0.732427	0.727013	0.83585	0.701389	0.721507	0.0832427	0.608061	0.560834	0.537287	0.593178	0.495895	0.553666	0.558153	0.0401406		Exp.5	48.298	24.914	26.904
Average	1	0.321555	0.470869	0.697606	0.843417	1.06135																					Exp.6	37.698	24.449	22.684
SEM	0.183505	0.0472207	0.11067	0.246907	0.155861	0.35337			Supplemental Figure 5a western blot: The blots inside the square frame are included in the manuscript.																		Average	40.5805	25.6972	24.1562
																											SEM	11.7071	2.99048	3.46249
	TAGLN
		rcFAM3A (ng/ml)																										Cholesterol
	Control	0	50	100	200	400																						PBS	FAM3A 100ng	FAM3A 200ng
Exp.1	0.77197	0.469947	0.392125	0.375169	0.697796	0.846144																					Exp.1	45.937	33.245	34.629
Exp.2	1.29837	0.802668	0.668804	0.758614	1.06325	1.3049																					Exp.2	39.499	35.08	35.089
Exp.3	1.07688	0.541131	0.692267	0.786266	0.77317	0.887608																					Exp.3	37.618	37.886	31.037
Exp.4	0.852699	0.363243	0.451568	0.546205	0.548109	0.7872																					Exp.4	47.987	35.732	32.637
Average	0.999979	0.544247	0.551191	0.616564	0.770582	0.956462																					Exp.5	41.668	38.006	32.728
SEM	0.237086	0.187149	0.151615	0.19339	0.216376	0.235915																					Exp.6	37.001	32.009	33.247
																											Average	41.6183	35.3263	33.2278
	CNN1																										SEM	4.49505	2.42051	1.47148
		rcFAM3A (ng/ml)
	Control	0	50	100	200	400
Exp.1	0.932381	0.674277	0.746059	0.889305	0.867746	0.997015
Exp.2	0.993612	0.772063	0.949899	0.907188	0.938753	1.04847
Exp.3	1.15313	0.847711	0.963774	1.03175	0.963592	1.34267
Exp.4	0.920877	0.712842	0.658088	0.76502	0.82171	1.02004
Average	1	0.751723	0.829455	0.898315	0.89795	1.10205
SEM	0.106962	0.07558	0.151514	0.109136	0.0650601	0.161788
	CNN2
		rcFAM3A (ng/ml)
	Control	0	50	100	200	400
Exp.1	1.24245	0.655815	0.554374	0.721669	1.16325	1.32166
Exp.2	0.936832	0.469087	0.661228	0.662596	0.687293	1.14884
Exp.3	0.934539	0.351386	0.557409	0.621458	0.66479	0.857094
Exp.4	0.886176	0.400436	0.555846	0.693502	0.657878	0.720362
Average	1	0.469181	0.582214	0.674806	0.793302	1.01199
SEM	0.163314	0.133459	0.0526904	0.0429763	0.246949	0.273045
	MYOCD
		rcFAM3A (ng/ml)
	Control	0	50	100	200	400
Exp.1	1.04471	0.396911	0.552023	0.758539	0.9018	0.980942
Exp.2	1.01331	0.486913	0.637573	0.582858	0.626851	0.980408
Exp.3	0.999462	0.264206	0.457241	0.60512	0.550722	0.876321
Exp.4	0.942522	0.246804	0.37038	0.39867	0.555549	0.632077
Average	1	0.348708	0.504304	0.586297	0.658731	0.867437
SEM	0.0427393	0.113943	0.115741	0.147465	0.165742	0.164438
	SRF
		rcFAM3A (ng/ml)
	Control	0	50	100	200	400
Exp.1	0.891946	0.618993	0.66256	0.842009	0.854921	0.904288
Exp.2	1.08865	0.359883	0.538186	0.863505	0.812727	1.18063
Exp.3	0.890575	0.489536	0.646095	0.676664	0.615403	0.982299
Exp.4	1.12882	0.580618	0.57527	0.777283	1.06303	1.15076
Average	1	0.512257	0.605528	0.789865	0.83652	1.05449
SEM	0.126629	0.115181	0.0587337	0.0838941	0.183579	0.132855

## Sheet: Supplemental Figure 6
	Figure 6a: Target protein/GAPDH					Figure 6b: Target protein/GAPDH
	MYH11						MYH11
	si-NT+PDGF(5ng/mL)	si-FAM3A+PDGF(5ng/mL)	si-NT+PDGF(10ng/mL)	si-FAM3A+PDGF(10ng/mL)			si-NT+Cholesterol(5μg/mL)	si-FAM3A+Cholesterol(5μg/mL)	si-NT+Cholesterol(10μg/mL)	si-FAM3A+Cholesterol(10μg/mL)
Exp.1	0.55066	0.224772	0.499122	0.146569		Exp.1	0.272044	0.156307	0.284051	0.134107
Exp.2	0.523116	0.164693	0.396641	0.153696		Exp.2	0.315537	0.16968	0.385432	0.121486
Exp.3	0.581462	0.141591	0.478978	0.215049		Exp.3	0.357289	0.140651	0.225898	0.090857
Exp.4	0.566079	0.3218	0.529735	0.17983		Exp.4	0.289293	0.166312	0.297348	0.0914233
Exp.5	0.482525	0.270866	0.549908	0.247124		Average	0.308541	0.158237	0.298182	0.109468
Average	0.540768	0.224744	0.490877	0.188454		SEM	0.0370936	0.0130276	0.065924	0.0217831
SEM	0.0390458	0.0742758	0.0593394	0.0423861
							CNN1
	CNN1						si-NT+Cholesterol(5μg/mL)	si-FAM3A+Cholesterol(5μg/mL)	si-NT+Cholesterol(10μg/mL)	si-FAM3A+Cholesterol(10μg/mL)
	si-NT+PDGF(5ng/mL)	si-FAM3A+PDGF(5ng/mL)	si-NT+PDGF(10ng/mL)	si-FAM3A+PDGF(10ng/mL)		Exp.1	0.973578	0.559246	0.902258	0.669377
Exp.1	1.04668	0.901163	0.965612	0.905396		Exp.2	0.94433	0.518394	0.769374	0.5387
Exp.2	0.938544	0.911413	0.914336	0.857499		Exp.3	0.968656	0.701442	0.889383	0.521893
Exp.3	0.972646	0.901827	0.891729	0.801828		Exp.4	0.918707	0.735001	0.923006	0.665265
Exp.4	1.01283	0.915262	1.00274	0.901285		Average	0.951318	0.628521	0.871005	0.598809
Exp.5	0.976514	0.901284	0.871627	0.801829		SEM	0.0252218	0.105802	0.0691556	0.0794259
Average	0.989443	0.90619	0.929209	0.853567
SEM	0.0414225	0.00667008	0.0540219	0.0508245			CNN2
							si-NT+Cholesterol(5μg/mL)	si-FAM3A+Cholesterol(5μg/mL)	si-NT+Cholesterol(10μg/mL)	si-FAM3A+Cholesterol(10μg/mL)
	CNN2					Exp.1	0.681355	0.389402	0.662409	0.393907
	si-NT+PDGF(5ng/mL)	si-FAM3A+PDGF(5ng/mL)	si-NT+PDGF(10ng/mL)	si-FAM3A+PDGF(10ng/mL)		Exp.2	0.426679	0.251391	0.515392	0.231673
Exp.1	1.0514	0.817229	0.96904	0.820934		Exp.3	0.626933	0.331529	0.524665	0.208712
Exp.2	1.00577	0.653663	0.824115	0.498601		Exp.4	0.601929	0.401928	0.571625	0.341245
Exp.3	0.863091	0.683878	0.809011	0.633705		Average	0.584224	0.343563	0.568523	0.293884
Exp.4	1.00193	0.781929	0.899183	0.618277		SEM	0.11014	0.0686737	0.0672574	0.0882649
Exp.5	0.941563	0.657173	0.871828	0.566183
Average	0.97275	0.718774	0.874635	0.62754			TAGLN
SEM	0.0726731	0.0757194	0.0639951	0.120328			si-NT+Cholesterol(5μg/mL)	si-FAM3A+Cholesterol(5μg/mL)	si-NT+Cholesterol(10μg/mL)	si-FAM3A+Cholesterol(10μg/mL)
						Exp.1	1.0147	0.901066	1.01764	0.822142
	TAGLN					Exp.2	1.09243	0.99109	1.03007	0.830803
	si-NT+PDGF(5ng/mL)	si-FAM3A+PDGF(5ng/mL)	si-NT+PDGF(10ng/mL)	si-FAM3A+PDGF(10ng/mL)		Exp.3	1.03896	0.944043	1.02497	0.879975
Exp.1	1.02121	0.868407	0.913342	0.763298		Exp.4	1.05618	0.956183	0.992827	0.831235
Exp.2	1.01928	0.901276	0.971629	0.801928		Average	1.05057	0.948095	1.01638	0.841039
Exp.3	0.998716	0.861728	0.910293	0.761783		SEM	0.0326849	0.0371582	0.0165069	0.0262933
Exp.4	1.03847	0.927573	0.981727	0.832748
Average	1.01942	0.889746	0.944247	0.789939			MYOCD
SEM	0.0162777	0.0305732	0.037694	0.0340531			si-NT+Cholesterol(5μg/mL)	si-FAM3A+Cholesterol(5μg/mL)	si-NT+Cholesterol(10μg/mL)	si-FAM3A+Cholesterol(10μg/mL)
						Exp.1	0.712661	0.683379	0.659718	0.402784
	MYOCD					Exp.2	0.670533	0.646866	0.682167	0.577149
	si-NT+PDGF(5ng/mL)	si-FAM3A+PDGF(5ng/mL)	si-NT+PDGF(10ng/mL)	si-FAM3A+PDGF(10ng/mL)		Exp.3	0.712235	0.697432	0.553147	0.37366
Exp.1	0.55066	0.724772	0.629912	0.465692		Exp.4	0.681727	0.622276	0.631264	0.572617
Exp.2	0.715965	0.76829	0.585481	0.325488		Average	0.694289	0.662488	0.631574	0.481552
Exp.3	0.706794	0.612237	0.699326	0.418978		SEM	0.0214614	0.0342469	0.0562809	0.108438
Exp.4	0.687125	0.618274	0.512376	0.472737
Exp.5	0.716254	0.644513	0.766255	0.514242			SRF
Average	0.67536	0.673617	0.63867	0.439428			si-NT+Cholesterol(5μg/mL)	si-FAM3A+Cholesterol(5μg/mL)	si-NT+Cholesterol(10μg/mL)	si-FAM3A+Cholesterol(10μg/mL)
SEM	0.0707064	0.0693851	0.0985049	0.0721059		Exp.1	0.469406	0.353745	0.491099	0.252701
						Exp.2	0.552227	0.339157	0.43193	0.33921
	SRF					Exp.3	0.419887	0.335992	0.399741	0.20167
	si-NT+PDGF(5ng/mL)	si-FAM3A+PDGF(5ng/mL)	si-NT+PDGF(10ng/mL)	si-FAM3A+PDGF(10ng/mL)		Exp.4	0.490856	0.330864	0.446419	0.231358
Exp.1	0.545268	0.350354	0.42661	0.136645		Average	0.483094	0.339939	0.442297	0.256235
Exp.2	0.480999	0.297982	0.48465	0.136734		SEM	0.0548393	0.00981742	0.0379344	0.0591426
Exp.3	0.578379	0.351225	0.577398	0.167863
Exp.4	0.499288	0.311192	0.424073	0.19235			FAM3A
Exp.5	0.453615	0.302732	0.439127	0.130722			si-NT+Cholesterol(5μg/mL)	si-FAM3A+Cholesterol(5μg/mL)	si-NT+Cholesterol(10μg/mL)	si-FAM3A+Cholesterol(10μg/mL)
Average	0.51151	0.322697	0.470371	0.152863		Exp.1	0.303031	0.191527	0.249344	0.160366
SEM	0.0501079	0.0260793	0.0646014	0.0264463		Exp.2	0.284112	0.193336	0.219387	0.146655
						Exp.3	0.33964	0.218306	0.315981	0.178956
	FAM3A					Exp.4	0.324099	0.182136	0.329061	0.143638
	si-NT+PDGF(5ng/mL)	si-FAM3A+PDGF(5ng/mL)	si-NT+PDGF(10ng/mL)	si-FAM3A+PDGF(10ng/mL)		Average	0.31272	0.196326	0.278443	0.157404
Exp.1	0.339473	0.183128	0.257962	0.180831		SEM	0.0242656	0.0154535	0.0526172	0.016107
Exp.2	0.326267	0.169399	0.278999	0.150157
Exp.3	0.362028	0.244829	0.374985	0.210434
Exp.4	0.333691	0.190638	0.308649	0.180885
Average	0.340365	0.196999	0.305149	0.180577
SEM	0.0154208	0.0330775	0.0509891	0.0246104
Supplemental Figure 6a western blot: The blots inside the square frame are included in the manuscript.						Supplemental Figure 6b western blot: The blots inside the square frame are included in the manuscript.

## Sheet: Supplemental Figure 7
Supplemental Figure 7a: Target/GAPDH										Supplemental Figure 7b: Target protein fold change
	CD68										CD68
	PBS	rcFAM3A										rcFAM3A (ng/ml)
Exp.1	0.465864	0.274735									Control	0	50	100	200	400
Exp.2	2.09266	0.270461								Exp.1	1.44815	2.1029	1.99396	2.0724	1.41808	1.50828
Exp.3	2.29899	0.633763								Exp.2	0.802528	1.77073	1.40639	1.50779	0.839369	0.947287
Exp.4	0.890605	0.524603								Exp.3	0.813562	1.98828	1.63729	1.21956	0.604452	1.23178
Exp.5	0.709464	0.714245								Exp.4	0.935763	2.31994	1.98399	1.55592	0.928011	1.01466
Exp.6	1.52909	0.557141								Average	1	2.04546	1.75541	1.58892	0.947478	1.1755
Average	1.33111	0.495825								SEM	0.304804	0.229042	0.285726	0.354894	0.34215	0.25289
SEM	0.759616	0.184928
											AGR1
	ARG1											rcFAM3A (ng/ml)
	PBS	rcFAM3A									Control	0	50	100	200	400
Exp.1	1.45786	0.52348								Exp.1	0.959624	1.53775	1.41269	1.24883	1.15277	1.03689
Exp.2	1.34516	0.655451								Exp.2	0.815575	1.69647	1.77835	1.3228	0.89322	0.776752
Exp.3	0.983236	1.08239								Exp.3	1.19781	1.84778	1.92134	1.84133	1.36282	1.18484
Exp.4	1.08433	0.52348								Exp.4	1.02699	1.87149	1.5977	1.49549	1.20971	0.935633
Exp.5	1.40105	1.0319								Average	1	1.73837	1.67752	1.47711	1.15463	0.983527
Exp.6	1.65123	1.06043								SEM	0.158639	0.154592	0.220698	0.263892	0.195546	0.171681
Average	1.32048	0.812856
SEM	0.24693	0.273561									MAC2
												rcFAM3A (ng/ml)
	Aggrecan										Control	0	50	100	200	400
	PBS	rcFAM3A								Exp.1	1.15144	1.60524	1.63426	1.54349	1.40306	1.29453
Exp.1	0.578605	0.379557								Exp.2	1.03558	1.70014	1.53652	1.46891	1.11699	1.06486
Exp.2	0.512216	0.249943								Exp.3	0.979939	1.6954	1.70966	1.58143	1.13701	0.901403
Exp.3	0.532439	0.176963								Exp.4	0.833049	1.72562	1.68137	1.40906	1.12161	0.688769
Exp.4	0.460379	0.226541								Average	1	1.6816	1.64045	1.50072	1.19467	0.98739
Exp.5	0.492217	0.375059								SEM	0.132255	0.0526049	0.0759464	0.0769364	0.139191	0.256194
Exp.6	0.421449	0.312404
Average	0.499551	0.286745									Aggrecan
SEM	0.0550993	0.0825866										rcFAM3A (ng/ml)
											Control	0	50	100	200	400
	OPN									Exp.1	0.991374	1.40209	1.33611	1.15763	1.2178	1.05792
	PBS	rcFAM3A								Exp.2	1.13829	1.65213	1.69801	1.57497	1.46879	1.09249
Exp.1	0.498898	0.407293								Exp.3	1.09458	1.53499	1.52963	1.4664	1.29199	1.15982
Exp.2	0.447347	0.272153								Exp.4	0.775752	1.61877	1.40496	1.21539	0.980922	0.710652
Exp.3	0.497423	0.263241								Average	1	1.552	1.49218	1.3536	1.23988	1.00522
Exp.4	0.57277	0.121615								SEM	0.161691	0.111426	0.158884	0.19936	0.202206	0.200886
Exp.5	0.676991	0.24744
Exp.6	0.502804	0.222489									RUNX2
Average	0.532706	0.255705										rcFAM3A (ng/ml)
SEM	0.0812298	0.0921498									Control	0	50	100	200	400
										Exp.1	0.838317	2.7554	2.41214	1.92506	1.31879	0.620627
	ADIPQ									Exp.2	1.00191	2.64397	2.13711	1.48328	1.3957	0.746741
	PBS	rcFAM3A								Exp.3	0.964105	3.24893	3.41384	1.46131	1.28184	0.9371
Exp.1	1.33256	3.13459								Exp.4	1.19566	2.86231	2.56967	1.46614	1.47868	1.10114
Exp.2	1.96032	3.26475								Average	1	2.87765	2.63319	1.58395	1.36875	0.851401
Exp.3	0.8702	3.56869								SEM	0.148007	0.263082	0.550274	0.227603	0.0872903	0.211284
Exp.4	0.527361	2.71667
Exp.5	0.653337	2.9833									OPN
Exp.6	1.27365	3.43421										rcFAM3A (ng/ml)
Average	1.1029	3.1837									Control	0	50	100	200	400
SEM	0.530012	0.309267								Exp.1	0.961662	2.12614	1.99103	1.87706	1.48809	0.991973
										Exp.2	1.14396	2.02374	2.00815	1.92043	1.62308	1.20141
	CD34									Exp.3	0.943503	2.04769	1.82188	1.81765	1.3785	0.978254
	PBS	rcFAM3A								Exp.4	0.950877	1.90083	1.61818	1.19503	1.12374	1.02028
Exp.1	0.783286	0.404329								Average	1	2.0246	1.85981	1.70254	1.40335	1.04798
Exp.2	0.813972	0.766234								SEM	0.0962612	0.0933902	0.1817	0.340955	0.211555	0.103772
Exp.3	0.885987	0.520922
Exp.4	0.586391	0.741429									ADIPQ
Exp.5	0.84007	0.438748										rcFAM3A (ng/ml)
Exp.6	0.914407	0.587538									Control	0	50	100	200	400
Average	0.804019	0.576533								Exp.1	1.15555	1.18921	1.14776	1.85955	2.22328	2.39149
SEM	0.1167	0.151677								Exp.2	1.04569	0.979809	1.10998	1.9737	2.30816	2.41926
										Exp.3	0.892221	1.16475	1.6332	2.0373	2.09932	2.36438
	LUM									Exp.4	0.906538	1.17083	1.46256	2.00844	1.85787	2.00651
	PBS	rcFAM3A								Average	1	1.12615	1.33838	1.96975	2.12216	2.29541
Exp.1	1.26026	0.640324								SEM	0.12468	0.0981134	0.252219	0.0779299	0.195951	0.193899
Exp.2	1.32069	0.501821
Exp.3	0.716013	0.290679									CD34
Exp.4	1.62242	0.559671										rcFAM3A (ng/ml)
Exp.5	0.968917	0.43095									Control	0	50	100	200	400
Exp.6	1.67931	0.349451								Exp.1	0.855329	2.02268	1.78415	1.43527	1.22404	0.93415
Average	1.26127	0.462149								Exp.2	0.97873	1.98393	1.78485	1.59885	1.16421	1.16028
SEM	0.371885	0.131078								Exp.3	1.14116	2.07468	2.31838	2.26528	1.96077	0.985569
										Exp.4	1.02479	2.07468	1.871	1.65825	1.2481	1.11261
										Average	1	2.03899	1.93959	1.73941	1.39928	1.04815
										SEM	0.118211	0.0441426	0.255795	0.363038	0.375988	0.105895
											LUM
												rcFAM3A (ng/ml)
											Control	0	50	100	200	400
										Exp.1	1.1066	2.30598	2.33307	2.25681	1.5792	1.2848
										Exp.2	0.980621	2.21409	2.01564	1.62239	1.21433	1.04385
										Exp.3	0.821515	2.11037	2.17738	1.648	1.03436	0.896916
										Exp.4	1.09127	2.4853	2.05489	1.75386	1.56301	0.913166
										Average	1	2.27893	2.14524	1.82026	1.34773	1.03468
										SEM	0.131561	0.159098	0.14291	0.296542	0.268279	0.179248
Supplemental Figure 7a western blot: The blots inside the square frame are included in the manuscript.										Supplemental Figure 7b western blot: The blots inside the square frame are included in the manuscript.

## Sheet: Supplemental Figure 8
Supplemental Figure 8a: Target/GAPDH				Supplemental Figure 8b: ApoE mice+Ang II								Supplemental Figure 8c: C57BL/6mice+Elastase
	KLF2				KLF4/GAPDH								KLF4/GAPDH
	Ad-sham	Ad-FAM3A			14d		21d		28d				3d		7d		14d
Exp.1	0.725266	0.274976			Ad-sham	Ad-FAM3A	Ad-sham	Ad-FAM3A	Ad-sham	Ad-FAM3A			Ad-sham	Ad-FAM3A	Ad-sham	Ad-FAM3A	Ad-sham	Ad-FAM3A
Exp.2	0.884975	0.456976		Exp.1	1.01708	0.470152	0.727132	0.29032	0.847374	0.312475		Exp.1	0.994725	0.369858	0.728112	0.428686	0.897722	0.497488
Exp.3	1.26511	0.508525		Exp.2	0.836847	0.253778	0.910011	0.38507	0.857807	0.388036		Exp.2	0.715024	0.345947	1.04894	0.354151	1.34873	0.487535
Exp.4	1.09973	0.340662		Exp.3	0.706078	0.289548	0.863443	0.185808	0.949511	0.357954		Exp.3	0.610247	0.395798	0.865288	0.401785	0.833342	0.448083
Exp.5	0.759397	0.288341		Exp.4	0.845049	0.633645	0.577196	0.507075	0.777818	0.578199		Exp.4	0.742956	0.612196	0.89397	0.278477	1.23159	0.495009
Exp.6	0.690791	0.196672		Exp.5	0.504795	0.333997	0.878453	0.572892	0.988485	0.336727		Exp.5	0.894092	0.195368	0.581404	0.147108	0.773499	0.339286
Average	0.904211	0.344359		Exp.6	0.645123	0.581116	1.18235	0.362413	0.655455	0.150725		Exp.6	0.926315	0.549625	0.815933	0.504706	0.921529	0.209973
SEM	0.231251	0.117822		Average	0.759162	0.427039	0.856431	0.38393	0.846075	0.354019		Average	0.813893	0.411465	0.822274	0.352486	1.00107	0.412895
				SEM	0.179142	0.15866	0.202147	0.140961	0.120095	0.137683		SEM	0.147003	0.149899	0.158298	0.125752	0.23278	0.11602
	Zfp148
	Ad-sham	Ad-FAM3A			Relative KLF4 mRNA level								Relative KLF4 mRNA level
Exp.1	0.483963	0.637097			14d		21d		28d				3d		7d		14d
Exp.2	0.392042	0.637086			Ad-sham	Ad-FAM3A	Ad-sham	Ad-FAM3A	Ad-sham	Ad-FAM3A			Ad-sham	Ad-FAM3A	Ad-sham	Ad-FAM3A	Ad-sham	Ad-FAM3A
Exp.3	0.384607	0.615742		Exp.1	0.929326	0.760382	1.03103	1.10705	1.00958	0.919504		Exp.1	0.489835	0.391697	1.48371	1.31716	1.89875	2.14668
Exp.4	0.167643	0.680432		Exp.2	1.18798	0.703764	0.968593	0.788856	1.10705	1.10703		Exp.2	0.785146	0.580253	1.51333	1.23515	1.97121	1.78677
Exp.5	0.252554	0.776486		Exp.3	1.02302	0.588547	0.888807	0.935559	0.788856	0.814711		Exp.3	0.820507	0.324256	1.25097	1.56955	2.09483	1.9669
Exp.6	0.555943	0.52498		Exp.4	1.10139	0.417434	1.04855	1.16546	1.17756	1.062		Exp.4	0.602498	0.172384	1.43184	1.40738	1.96029	1.95421
Average	0.372792	0.645304		Exp.5	1.18537	0.614028	0.941817	0.922594	1.0439	1.11378		Exp.5	0.546747	0.337654	1.46889	1.43748	2.04875	1.80046
SEM	0.143497	0.0823761		Exp.6	0.986581	0.997932	0.97061	1.01816	1.01632	1.02508		Exp.6	0.892544	0.561473	1.43955	1.17766	2.11788	2.10283
				Average	1.06894	0.680348	0.974902	0.989612	1.02388	1.00702		Average	0.689546	0.39462	1.43138	1.3574	2.01529	1.95964
				SEM	0.106922	0.194814	0.0585492	0.13656	0.13148	0.117805		SEM	0.164531	0.154851	0.0932495	0.14338	0.0854677	0.148856
Supplemental Figure 8 western blot: The blots inside the square frame are included in the manuscript.

## Sheet: Supplemental Figure 9
Supplemental Figure 9a: Mean fluoresence intensity					Supplemental Figure 9b: Fold change to control								Supplemental Figure 9c: Fold change to control								Supplemental Figure 9d: Target protein/GAPDH
	PDGF					MYH11								CD68								KLF4
	si-control	si-FAM3A	si-FAM3A+Ken			Control	si-FAM3A	si-FAM3A+si-KLF4	si-FAM3A+Ken					si-FAM3A	si-FAM3A+si-KLF4	si-FAM3A+Ken	Control					Control	PBS+PDGF	rcFAM3A+PDGF	rcFAM3A+APTO-253+PDGF
Exp.1	40.162	46.876	36.898		Exp.1	1.11729	0.686488	1.02684	1.0478				Exp.1	2.81589	1.46031	1.51861	0.419278				Exp.1	0.3431	0.982	0.402	0.872
Exp.2	29.961	42.59	32.785		Exp.2	1.00934	0.760345	0.87488	0.835395				Exp.2	1.96858	1.59576	1.73585	1.52528				Exp.2	0.433	0.813	0.422	0.856
Exp.3	31.448	46.256	34.724		Exp.3	1.04484	0.346965	0.854442	0.92				Exp.3	1.97843	1.85617	1.03337	0.975487				Exp.3	0.449	0.882	0.356	0.834
Exp.4	40.865	35.068	30.698		Exp.4	0.828517	0.572161	0.787898	0.76076				Exp.4	2.11511	1.41705	1.34451	1.07996				Exp.4	0.415	0.861	0.41	0.862
Exp.5	31.5	46.662	32.922		Average	1	0.59149	0.886014	0.890988				Average	2.21951	1.58232	1.40809	1				Exp.5	0.372	0.904	0.382	0.902
Exp.6	41.24	40.06	37.274		SEM	0.122832	0.180465	0.100961	0.123127				SEM	0.403176	0.197801	0.296703	0.454662				Average	0.40242	0.8884	0.3944	0.8652
Average	35.8627	42.9187	34.2168																		SEM	0.0438957	0.0622117	0.0259384	0.0248435
SEM	5.39954	4.70582	2.56519			TAGLN								ARG1
						Control	si-FAM3A	si-FAM3A+si-KLF4	si-FAM3A+Ken					si-FAM3A	si-FAM3A+si-KLF4	si-FAM3A+Ken	Control					CD68
	Cholesterol				Exp.1	0.925076	0.724147	0.99767	1.03468				Exp.1	3.29005	1.47147	1.34648	1.17261					Control	PBS+PDGF	rcFAM3A+PDGF	rcFAM3A+APTO-253+PDGF
	si-control	si-FAM3A	si-FAM3A+Ken		Exp.2	0.841956	0.682372	0.805784	0.899416				Exp.2	2.95957	2.11739	1.69486	0.484618				Exp.1	0.234	0.672	0.231	0.671
Exp.1	29.699	33.692	29.454		Exp.3	1.13985	0.684323	0.894242	0.859123				Exp.3	3.09094	2.13529	2.32498	0.843257				Exp.2	0.301	0.581	0.224	0.701
Exp.2	30.861	34.973	30.9		Exp.4	1.09312	0.662607	1.07248	1.09344				Exp.4	3.12937	1.49911	1.40203	1.9276				Exp.3	0.339	0.521	0.341	0.624
Exp.3	30.249	41.246	31.394		Average	1	0.688362	0.942544	0.971665				Average	3.11748	1.80581	1.69209	1.10702				Exp.4	0.324	0.557	0.306	0.468
Exp.4	32.863	41.818	36.754		SEM	0.140025	0.0257942	0.116845	0.110584				SEM	0.136088	0.370352	0.448752	0.614981				Exp.5	0.247	0.603	0.279	0.563
Exp.5	33.197	44.502	40.778																		Average	0.289	0.5868	0.2762	0.6054
Exp.6	35.657	36.359	40.826			MYOCD								Aggrecan							SEM	0.0465242	0.0565084	0.0496558	0.092824
Average	32.0877	38.765	35.0177			Control	si-FAM3A	si-FAM3A+si-KLF4	si-FAM3A+Ken					si-FAM3A	si-FAM3A+si-KLF4	si-FAM3A+Ken	Control
SEM	2.24335	4.34264	5.11808		Exp.1	1.17819	0.831136	0.972113	0.993434				Exp.1	1.88748	1.7351	1.58244	1.04222					RUNX2
					Exp.2	0.960484	0.648656	0.996868	1.11545				Exp.2	1.28979	1.08869	1.1915	0.967229					Control	PBS+PDGF	rcFAM3A+PDGF	rcFAM3A+APTO-253+PDGF
					Exp.3	1.00618	0.657591	0.874766	0.848966				Exp.3	2.31843	1.54608	1.23766	0.680633				Exp.1	0.334	0.891	0.122	0.662
					Exp.4	0.855142	0.741775	0.931692	0.891692				Exp.4	1.4185	1.72771	1.1766	1.30992				Exp.2	0.278	0.684	0.241	1.054
					Average	1	0.719789	0.94386	0.962384				Average	1.72855	1.5244	1.29705	1				Exp.3	0.402	0.772	0.423	1.023
					SEM	0.134582	0.0852643	0.0533235	0.118677				SEM	0.469702	0.303338	0.192029	0.258779				Exp.4	0.146	0.69	0.336	0.635
																					Exp.5	0.21	0.703	0.258	0.688
						SRF								RUNX2							Average	0.274	0.748	0.276	0.8124
						Control	si-FAM3A	si-FAM3A+si-KLF4	si-FAM3A+Ken					si-FAM3A	si-FAM3A+si-KLF4	si-FAM3A+Ken	Control				SEM	0.100598	0.0873356	0.112332	0.207539
					Exp.1	0.993517	0.579271	0.983179	0.921145				Exp.1	2.35699	1.68137	1.87606	0.719049
					Exp.2	0.801945	0.511413	0.763356	0.737275				Exp.2	2.00651	0.960944	1.49149	0.902449					OPN
					Exp.3	0.960261	0.549271	0.853874	0.78576				Exp.3	2.23372	1.41662	1.73228	1.35703					Control	PBS+PDGF	rcFAM3A+PDGF	rcFAM3A+APTO-253+PDGF
					Exp.4	1.24428	0.565043	1.0526	1.27596				Exp.4	2.65001	1.43971	1.88369	1.02147				Exp.1	0.145	0.312	0.12	0.392
					Average	1	0.551249	0.913253	0.930034				Average	2.31181	1.37466	1.74588	1				Exp.2	0.207	0.289	0.133	0.334
					SEM	0.183047	0.0292482	0.12949	0.243388				SEM	0.26816	0.300679	0.183338	0.268566				Exp.3	0.113	0.251	0.103	0.379
																					Exp.4	0.176	0.198	0.186	0.205
														CD34							Exp.5	0.224	0.278	0.116	0.228
														si-FAM3A	si-FAM3A+si-KLF4	si-FAM3A+Ken	Control				Average	0.173	0.2656	0.1316	0.3076
					Supplemental Figure 9b western blot: The blots inside the square frame are included in the manuscript.								Exp.1	1.33026	1.04581	1.33918	1.21851				SEM	0.0451387	0.0436955	0.0322382	0.0862862
													Exp.2	1.56509	1.05796	1.10327	0.8574
													Exp.3	1.52463	1.14087	1.11847	1.10929
													Exp.4	1.24512	1.02615	0.913731	0.8148
													Average	1.41627	1.0677	1.11866	1				Supplemental Figure 9d western blot: The blots inside the square frame are included in the manuscript.
													SEM	0.153385	0.0505132	0.174033	0.195213
														LUM
														si-FAM3A	si-FAM3A+si-KLF4	si-FAM3A+Ken	Control
													Exp.1	1.54978	1.39744	1.13044	1.04673
													Exp.2	2.24951	1.17071	1.30984	0.480102
													Exp.3	1.58777	1.15139	1.2093	1.35525
													Exp.4	1.39519	0.841383	1.33797	1.11791
													Average	1.69556	1.14023	1.24689	1
													SEM	0.378574	0.228414	0.0952726	0.370849
													Supplemental Figure 9c western blot: The blots inside the square frame are included in the manuscript.

## Sheet: Supplemental Figure 10
Supplemental Figure 10a: Target protein/GAPDH						Supplemental Figure 10b: Target protein/GAPDH
	KLF4						CD68
	Ad-sham	Ad-FAM3A	Ad-FAM3A + SIS3	Ad-FAM3A + APTO-253			Ad-sham	Ad-FAM3A	Ad-FAM3A + SIS3	Ad-FAM3A + APTO-253
Exp.1	0.524144	0.312033	0.524387	0.969348		Exp.1	0.954848	0.724538	1.03648	1.14087
Exp.2	0.699839	0.24617	0.54753	1.065		Exp.2	0.86973	0.439607	1.13937	0.82359
Exp.3	0.508591	0.235853	0.589926	0.90165		Exp.3	0.970397	0.466836	0.948669	0.999671
Exp.4	0.589198	0.362179	0.576768	0.593674		Exp.4	0.962633	0.459016	1.16417	1.14829
Exp.5	0.537682	0.326643	0.5718	0.429873		Exp.5	0.849292	0.874515	0.917204	1.1013
Average	0.571891	0.296576	0.562082	0.79191		Average	0.92138	0.592902	1.04118	1.04274
SEM	0.0776643	0.0540245	0.0260677	0.268549		SEM	0.0572037	0.196183	0.110362	0.136088
	pKLF4						MAC2
	Ad-sham	Ad-FAM3A	Ad-FAM3A + SIS3	Ad-FAM3A + APTO-253			Ad-sham	Ad-FAM3A	Ad-FAM3A + SIS3	Ad-FAM3A + APTO-253
Exp.1	0.329648	0.116681	0.739281	0.442193		Exp.1	0.912377	0.291145	0.906578	0.709506
Exp.2	0.530738	0.152118	0.308662	0.330443		Exp.2	0.92503	0.489845	0.984916	0.721472
Exp.3	0.262183	0.201441	0.298578	0.610395		Exp.3	0.868557	0.45717	0.548168	0.964244
Exp.4	0.340133	0.117414	0.336546	0.373507		Exp.4	0.768394	0.349716	0.83824	0.825345
Exp.5	0.191391	0.245358	0.442129	0.35383		Exp.5	0.973358	0.341988	0.602916	0.759495
Average	0.330818	0.166602	0.425039	0.422074		Average	0.889543	0.385973	0.776164	0.796012
SEM	0.126695	0.0559856	0.184666	0.113227		SEM	0.0773355	0.0838151	0.191335	0.104326
	MYH11						Aggrecan
	Ad-sham	Ad-FAM3A	Ad-FAM3A + SIS3	Ad-FAM3A + APTO-253			Ad-sham	Ad-FAM3A	Ad-FAM3A + SIS3	Ad-FAM3A + APTO-253
Exp.1	0.144773	1.01651	0.321214	0.179752		Exp.1	0.942199	0.471889	1.00086	1.07979
Exp.2	0.101601	0.635352	0.281488	0.334637		Exp.2	1.01233	0.478824	1.13793	0.703336
Exp.3	0.25433	1.25538	0.185937	0.268547		Exp.3	0.898398	0.693016	0.974743	0.903936
Exp.4	0.0239155	1.11651	0.115829	0.36956		Exp.4	0.874934	0.771478	0.951893	0.840808
Exp.5	0.180805	0.646929	0.480165	0.466796		Exp.5	1.10684	0.543126	0.862183	0.911118
Average	0.141085	0.934137	0.276927	0.323858		Average	0.96694	0.591667	0.985521	0.887797
SEM	0.0861733	0.280627	0.139212	0.107775		SEM	0.0940837	0.134202	0.0999038	0.135921
	TAGLN						OPN
	Ad-sham	Ad-FAM3A	Ad-FAM3A + SIS3	Ad-FAM3A + APTO-253			Ad-sham	Ad-FAM3A	Ad-FAM3A + SIS3	Ad-FAM3A + APTO-253
Exp.1	0.827944	0.896461	0.477981	0.492605		Exp.1	1.20225	0.151243	1.0129	0.866546
Exp.2	0.494542	1.29092	0.476829	0.511		Exp.2	0.909442	0.390416	0.850319	0.787655
Exp.3	0.304179	1.0235	0.57583	0.446623		Exp.3	0.781366	0.451215	0.578311	0.985452
Exp.4	0.137944	1.1755	0.170644	0.585779		Exp.4	1.25938	0.60337	0.887229	0.813993
Exp.5	0.413638	0.870401	0.260695	0.541506		Exp.5	0.956023	0.464502	0.729627	1.18587
Average	0.435649	1.05136	0.392396	0.515503		Average	1.02169	0.412149	0.811678	0.927903
SEM	0.256788	0.180497	0.169278	0.0522111		SEM	0.20234	0.165361	0.164989	0.162994
	CNN1						CD34
	Ad-sham	Ad-FAM3A	Ad-FAM3A + SIS3	Ad-FAM3A + APTO-253			Ad-sham	Ad-FAM3A	Ad-FAM3A + SIS3	Ad-FAM3A + APTO-253
Exp.1	0.715346	0.997433	0.744703	0.930121		Exp.1	1.16417	0.713933	1.25792	1.16946
Exp.2	0.784733	0.970998	0.542928	0.821052		Exp.2	1.22958	1.01783	1.12457	1.05218
Exp.3	0.773333	1.148	0.929854	0.577009		Exp.3	1.14889	0.655931	1.29092	1.26785
Exp.4	0.896395	1.21943	0.683247	0.966092		Exp.4	1.13593	1.00632	1.20826	1.16364
Exp.5	0.929933	0.848128	0.681488	0.73193		Exp.5	1.08442	0.726692	1.20098	1.13796
Average	0.819948	1.0368	0.716444	0.805241		Average	1.1526	0.824139	1.21653	1.15822
SEM	0.0898547	0.147645	0.140333	0.157466		SEM	0.0524428	0.173665	0.0632757	0.0771855
	CNN2						LUM
	Ad-sham	Ad-FAM3A	Ad-FAM3A + SIS3	Ad-FAM3A + APTO-253			Ad-sham	Ad-FAM3A	Ad-FAM3A + SIS3	Ad-FAM3A + APTO-253
Exp.1	0.802899	1.22325	0.791845	0.591513		Exp.1	1.27867	0.806967	1.29345	1.28198
Exp.2	1.03365	1.05166	0.916819	0.951345		Exp.2	1.63178	1.09004	1.11333	1.20333
Exp.3	0.960798	0.901255	0.772553	0.903977		Exp.3	1.5072	0.642803	1.67528	1.33529
Exp.4	0.843695	1.52131	0.535377	0.848258		Exp.4	1.69887	0.904404	1.59834	1.31144
Exp.5	0.598619	1.12305	0.668146	1.04027		Exp.5	1.44858	0.923713	1.59126	1.44934
Average	0.847933	1.16411	0.736948	0.867072		Average	1.51302	0.873585	1.45433	1.31628
SEM	0.166909	0.231578	0.143178	0.169372		SEM	0.164126	0.164327	0.240037	0.0894741
	MYOCD
	Ad-sham	Ad-FAM3A	Ad-FAM3A + SIS3	Ad-FAM3A + APTO-253
Exp.1	1.22377	1.19409	0.965978	0.71117
Exp.2	0.796281	1.12118	1.0216	0.841222
Exp.3	1.1603	1.55862	0.662952	1.04684
Exp.4	1.34125	1.23866	1.06752	1.01917
Exp.5	0.612453	1.30848	0.659655	1.08058
Average	1.02681	1.2842	0.875541	0.939798
SEM	0.308349	0.167827	0.198852	0.157772
	SRF
	Ad-sham	Ad-FAM3A	Ad-FAM3A + SIS3	Ad-FAM3A + APTO-253
Exp.1	0.545199	0.81098	0.833203	0.771553
Exp.2	0.426131	0.593942	0.347601	0.628094
Exp.3	0.367866	1.09316	0.425223	0.673938
Exp.4	0.469336	1.05295	0.117542	0.535166
Exp.5	0.579421	0.731322	0.501013	0.60189
Average	0.477591	0.85647	0.444917	0.642128
SEM	0.0861626	0.212884	0.260262	0.0880619

[truncated: 1 more sheets: Supplemental Table 1]
